# Supplementary material for: Allosteric modulation of LRRC8 channels by targeting their cytoplasmic domains
Source: Nat Commun. 2021 Sep 14;12:5435. doi: 10.1038/s41467-021-25742-w (PMC8440666; doi:10.1038/s41467-021-25742-w)
Supplement: Supplementary file 7 — Source Data File [file 41467_2021_25742_MOESM7_ESM.xlsx]

## Sheet: Fig1b
Lane	1	2	3	4	5	6	7	8	9	10	11	12	13	14	15		LRRD-A		LRRD-A+Sbn		LRRD-A+Sb1		LRRD-A_Sb2		LRRD-A+Sb3		LRRD-A+Sb4		LRRD-A+Sb5
Sample	Marker	LRRD-A	LRRD-A +Sbn	LRRD-A +Sb1	LRRD-A +Sb5	LRRD-A +Sb2	LRRD-A +Sb3	LRRD-A +Sb4	Marker	Sbn	Sb1	Sb5	Sb2	Sb3	Sb4		V[mL]	mAu	V[mL]	mAu	V[mL]	mAu	V[mL]	mAu	V[mL]	mAu	V[mL]	mAu	V[mL]	mAu
																	0.00079	0.127316	0.00112333	0.102043	0.000206667	0.0386238	0.00104	0.0729561	0.000833333	0.138283	0.000706667	0.0915527	0.00129	0.0448227
																	0.00212333	0.128746	0.00245667	0.104427	0.00154	0.0414848	0.00237333	0.0734329	0.00216667	0.139713	0.00204	0.0934601	0.00262333	0.04673
																	0.00345667	0.130177	0.00379	0.105858	0.00287333	0.043869	0.00370667	0.0739098	0.0035	0.141621	0.00337333	0.0958443	0.00395667	0.0476837
																	0.00479	0.131607	0.00512333	0.107288	0.00420667	0.0457764	0.00504	0.0748634	0.00483333	0.143051	0.00470667	0.0987053	0.00529	0.0486374
																	0.00612333	0.132561	0.00645667	0.107288	0.00554	0.0462532	0.00637333	0.0753403	0.00616667	0.145435	0.00604	0.101089	0.00662333	0.0486374
																	0.00745667	0.133038	0.00779	0.107765	0.00687333	0.0457764	0.00770667	0.0758171	0.0075	0.147343	0.00737333	0.102997	0.00795667	0.0491142
																	0.00879	0.133514	0.00912333	0.107288	0.00820667	0.0448227	0.00904	0.0762939	0.00883333	0.148296	0.00870667	0.103474	0.00929	0.0481606
																	0.0101233	0.133514	0.0104567	0.106812	0.00954	0.043869	0.0103733	0.0767708	0.0101667	0.148773	0.01004	0.103474	0.0106233	0.0457764
																	0.0114567	0.133514	0.01179	0.106335	0.0108733	0.043869	0.0117067	0.0767708	0.0115	0.14925	0.0113733	0.102997	0.0119567	0.043869
																	0.01279	0.133991	0.0131233	0.105858	0.0122067	0.0443459	0.01304	0.0762939	0.0128333	0.150204	0.0127067	0.10252	0.01329	0.0419617
																	0.0141233	0.133991	0.0144567	0.104904	0.01354	0.0452995	0.0143733	0.0758171	0.0141667	0.150204	0.01404	0.10252	0.0146233	0.0405312
																	0.0154567	0.133514	0.01579	0.104427	0.0148733	0.0462532	0.0157067	0.0748634	0.0155	0.149727	0.0153733	0.102043	0.0159567	0.0400543
																	0.01679	0.133514	0.0171233	0.103951	0.0162067	0.0457764	0.01704	0.0739098	0.0168333	0.14925	0.0167067	0.102043	0.01729	0.0400543
																	0.0181233	0.133991	0.0184567	0.104427	0.01754	0.0448227	0.0183733	0.0734329	0.0181667	0.148296	0.01804	0.102043	0.0186233	0.041008
																	0.0194567	0.133991	0.01979	0.105381	0.0188733	0.0443459	0.0197067	0.0734329	0.0195	0.14782	0.0193733	0.101566	0.0199567	0.0429153
																	0.02079	0.133991	0.0211233	0.105858	0.0202067	0.0433922	0.02104	0.0743866	0.0208333	0.146866	0.0207067	0.101566	0.02129	0.0448227
																	0.0221233	0.133514	0.0224567	0.106335	0.02154	0.0424385	0.0223733	0.0748634	0.0221667	0.145912	0.02204	0.101089	0.0226233	0.0457764
																	0.0234567	0.133514	0.02379	0.106812	0.0228733	0.0414848	0.0237067	0.0753403	0.0235	0.145435	0.0233733	0.101566	0.0239567	0.0457764
																	0.02479	0.133514	0.0251233	0.107288	0.0242067	0.0405312	0.02504	0.0762939	0.0248333	0.145435	0.0247067	0.102043	0.02529	0.0462532
																	0.0261233	0.133514	0.0264567	0.106335	0.02554	0.0400543	0.0263733	0.0762939	0.0261667	0.145435	0.02604	0.10252	0.0266233	0.0462532
																	0.0274567	0.133038	0.02779	0.104427	0.0268733	0.0395775	0.0277067	0.0762939	0.0275	0.144958	0.0273733	0.10252	0.0279567	0.0462532
																	0.02879	0.132561	0.0291233	0.102997	0.0282067	0.0391006	0.02904	0.0758171	0.0288333	0.144482	0.0287067	0.102043	0.02929	0.04673
																	0.0301233	0.132084	0.0304567	0.102043	0.02954	0.0386238	0.0303733	0.0753403	0.0301667	0.144005	0.03004	0.101089	0.0306233	0.04673
																	0.0314567	0.131607	0.03179	0.101089	0.0308733	0.038147	0.0317067	0.0743866	0.0315	0.143051	0.0313733	0.100613	0.0319567	0.0472069
																	0.03279	0.13113	0.0331233	0.100613	0.0322067	0.0376701	0.03304	0.0729561	0.0328333	0.142097	0.0327067	0.0991821	0.03329	0.0472069
																	0.0341233	0.13113	0.0344567	0.100613	0.03354	0.0371933	0.0343733	0.0720024	0.0341667	0.140667	0.03404	0.0982285	0.0346233	0.0476837
																	0.0354567	0.13113	0.03579	0.100613	0.0348733	0.0367165	0.0357067	0.0715256	0.0355	0.139713	0.0353733	0.0972748	0.0359567	0.0476837
																	0.03679	0.130653	0.0371233	0.101566	0.0362067	0.0362396	0.03704	0.0710487	0.0368333	0.13876	0.0367067	0.0963211	0.03729	0.0476837
																	0.0381233	0.130177	0.0384567	0.102997	0.03754	0.0357628	0.0383733	0.0705719	0.0381667	0.137806	0.03804	0.0958443	0.0386233	0.0472069
																	0.0394567	0.1297	0.03979	0.103474	0.0388733	0.0352859	0.0397067	0.0700951	0.0395	0.137329	0.0393733	0.0953674	0.0399567	0.0472069
																	0.04079	0.129223	0.0411233	0.103474	0.0402067	0.0343323	0.04104	0.0705719	0.0408333	0.136852	0.0407067	0.0953674	0.04129	0.0472069
																	0.0421233	0.128746	0.0424567	0.102997	0.04154	0.0329018	0.0423733	0.0700951	0.0421667	0.137329	0.04204	0.0953674	0.0426233	0.0462532
																	0.0434567	0.128269	0.04379	0.102997	0.0428733	0.0314713	0.0437067	0.0700951	0.0435	0.137806	0.0433733	0.0958443	0.0439567	0.0452995
																	0.04479	0.128746	0.0451233	0.10252	0.0442067	0.0300407	0.04504	0.0700951	0.0448333	0.137806	0.0447067	0.0963211	0.04529	0.0448227
																	0.0461233	0.129223	0.0464567	0.102043	0.04554	0.0290871	0.0463733	0.0700951	0.0461667	0.137806	0.04604	0.0972748	0.0466233	0.043869
																	0.0474567	0.129223	0.04779	0.102043	0.0468733	0.0281334	0.0477067	0.0700951	0.0475	0.137806	0.0473733	0.0982285	0.0479567	0.0433922
																	0.04879	0.1297	0.0491233	0.10252	0.0482067	0.0271797	0.04904	0.0700951	0.0488333	0.137806	0.0487067	0.0987053	0.04929	0.0429153
																	0.0501233	0.130177	0.0504567	0.102997	0.04954	0.026226	0.0503733	0.0696182	0.0501667	0.138283	0.05004	0.0987053	0.0506233	0.0429153
																	0.0514567	0.13113	0.05179	0.103951	0.0508733	0.0252724	0.0517067	0.0691414	0.0515	0.13876	0.0513733	0.0987053	0.0519567	0.0429153
																	0.05279	0.131607	0.0531233	0.103951	0.0522067	0.0238419	0.05304	0.0686646	0.0528333	0.139236	0.0527067	0.0982285	0.05329	0.0429153
																	0.0541233	0.131607	0.0544567	0.103951	0.05354	0.0228882	0.0543733	0.0681877	0.0541667	0.139713	0.05404	0.0982285	0.0546233	0.0429153
																	0.0554567	0.130653	0.05579	0.103474	0.0548733	0.0214577	0.0557067	0.0686646	0.0555	0.139236	0.0553733	0.0982285	0.0559567	0.0429153
																	0.05679	0.1297	0.0571233	0.102997	0.0562067	0.020504	0.05704	0.0691414	0.0568333	0.139713	0.0567067	0.0987053	0.05729	0.0424385
																	0.0581233	0.129223	0.0584567	0.102997	0.05754	0.0209808	0.0583733	0.0700951	0.0581667	0.14019	0.05804	0.0991821	0.0586233	0.0424385
																	0.0594567	0.129223	0.05979	0.102997	0.0588733	0.0219345	0.0597067	0.0710487	0.0595	0.14019	0.0593733	0.100136	0.0599567	0.0424385
																	0.06079	0.1297	0.0611233	0.102997	0.0602067	0.0224113	0.06104	0.0715256	0.0608333	0.14019	0.0607067	0.100613	0.06129	0.0424385
																	0.0621233	0.130653	0.0624567	0.102997	0.06154	0.0219345	0.0623733	0.0715256	0.0621667	0.14019	0.06204	0.100613	0.0626233	0.0419617
																	0.0634567	0.132084	0.06379	0.103474	0.0628733	0.0224113	0.0637067	0.0715256	0.0635	0.140667	0.0633733	0.101089	0.0639567	0.0424385
																	0.06479	0.133038	0.0651233	0.103951	0.0642067	0.0228882	0.06504	0.0710487	0.0648333	0.14019	0.0647067	0.101566	0.06529	0.0429153
																	0.0661233	0.133514	0.0664567	0.103951	0.06554	0.0228882	0.0663733	0.0705719	0.0661667	0.139713	0.06604	0.102043	0.0666233	0.0424385
																	0.0674567	0.133514	0.06779	0.103951	0.0668733	0.0224113	0.0677067	0.0696182	0.0675	0.139236	0.0673733	0.102043	0.0679567	0.0424385
																	0.06879	0.133514	0.0691233	0.103951	0.0682067	0.0224113	0.06904	0.0691414	0.0688333	0.138283	0.0687067	0.102043	0.06929	0.0424385
																	0.0701233	0.133991	0.0704567	0.104427	0.06954	0.0228882	0.0703733	0.0696182	0.0701667	0.137329	0.07004	0.101566	0.0706233	0.0424385
																	0.0714567	0.134468	0.07179	0.104904	0.0708733	0.023365	0.0717067	0.0705719	0.0715	0.137329	0.0713733	0.101089	0.0719567	0.0429153
																	0.07279	0.134945	0.0731233	0.105858	0.0722067	0.0238419	0.07304	0.0715256	0.0728333	0.137806	0.0727067	0.100613	0.07329	0.0424385
																	0.0741233	0.135899	0.0744567	0.106812	0.07354	0.0252724	0.0743733	0.0720024	0.0741667	0.13876	0.07404	0.100136	0.0746233	0.0424385
																	0.0754567	0.136375	0.07579	0.107288	0.0748733	0.026226	0.0757067	0.0724792	0.0755	0.140667	0.0753733	0.099659	0.0759567	0.0419617
																	0.07679	0.136375	0.0771233	0.108242	0.0762067	0.0276566	0.07704	0.0724792	0.0768333	0.142574	0.0767067	0.099659	0.07729	0.0414848
																	0.0781233	0.135899	0.0784567	0.108719	0.07754	0.0286102	0.0783733	0.0720024	0.0781667	0.144958	0.07804	0.100136	0.0786233	0.0405312
																	0.0794567	0.135422	0.07979	0.109196	0.0788733	0.0290871	0.0797067	0.0715256	0.0795	0.147343	0.0793733	0.100613	0.0799567	0.0391006
																	0.08079	0.135422	0.0811233	0.109196	0.0802067	0.0286102	0.08104	0.0710487	0.0808333	0.148773	0.0807067	0.100613	0.08129	0.0376701
																	0.0821233	0.135899	0.0824567	0.110149	0.08154	0.0271797	0.0823733	0.0710487	0.0821667	0.14925	0.08204	0.101089	0.0826233	0.0367165
																	0.0834567	0.136375	0.08379	0.111103	0.0828733	0.026226	0.0837067	0.0710487	0.0835	0.149727	0.0833733	0.102043	0.0839567	0.0367165
																	0.08479	0.137329	0.0851233	0.112057	0.0842067	0.0252724	0.08504	0.0715256	0.0848333	0.14925	0.0847067	0.103474	0.08529	0.0371933
																	0.0861233	0.138283	0.0864567	0.112534	0.08554	0.0252724	0.0863733	0.0710487	0.0861667	0.148773	0.08604	0.104427	0.0866233	0.0376701
																	0.0874567	0.139713	0.08779	0.11301	0.0868733	0.0252724	0.0877067	0.0700951	0.0875	0.14782	0.0873733	0.105381	0.0879567	0.0371933
																	0.08879	0.140667	0.0891233	0.11301	0.0882067	0.0252724	0.08904	0.0696182	0.0888333	0.147343	0.0887067	0.106335	0.08929	0.0367165
																	0.0901233	0.140667	0.0904567	0.112057	0.08954	0.0257492	0.0903733	0.0691414	0.0901667	0.146866	0.09004	0.106335	0.0906233	0.0362396
																	0.0914567	0.14019	0.09179	0.110626	0.0908733	0.026226	0.0917067	0.0691414	0.0915	0.147343	0.0913733	0.106335	0.0919567	0.0352859
																	0.09279	0.139236	0.0931233	0.109196	0.0922067	0.026226	0.09304	0.0696182	0.0928333	0.148296	0.0927067	0.105858	0.09329	0.0343323
																	0.0941233	0.139236	0.0944567	0.108242	0.09354	0.0257492	0.0943733	0.0705719	0.0941667	0.148773	0.09404	0.105858	0.0946233	0.0343323
																	0.0954567	0.139236	0.09579	0.107765	0.0948733	0.0252724	0.0957067	0.0720024	0.0955	0.14925	0.0953733	0.105381	0.0959567	0.0352859
																	0.09679	0.139713	0.0971233	0.107765	0.0962067	0.0252724	0.09704	0.0724792	0.0968333	0.149727	0.0967067	0.104904	0.09729	0.0362396
																	0.0981233	0.140667	0.0984567	0.108242	0.09754	0.0257492	0.0983733	0.0724792	0.0981667	0.14925	0.09804	0.104427	0.0986233	0.0376701
																	0.0994567	0.142574	0.09979	0.108719	0.0988733	0.0267029	0.0997067	0.0729561	0.0995	0.14925	0.0993733	0.103951	0.0999567	0.0386238
																	0.10079	0.144005	0.101123	0.108719	0.100207	0.0271797	0.10104	0.0734329	0.100833	0.148773	0.100707	0.103951	0.10129	0.0391006
																	0.102123	0.144005	0.102457	0.108719	0.10154	0.0281334	0.102373	0.0734329	0.102167	0.148773	0.10204	0.103951	0.102623	0.0395775
																	0.103457	0.143528	0.10379	0.108719	0.102873	0.0286102	0.103707	0.0729561	0.1035	0.148773	0.103373	0.103951	0.103957	0.0395775
																	0.10479	0.143051	0.105123	0.108719	0.104207	0.0286102	0.10504	0.0729561	0.104833	0.14925	0.104707	0.103951	0.10529	0.0395775
																	0.106123	0.142097	0.106457	0.109196	0.10554	0.0276566	0.106373	0.0724792	0.106167	0.150204	0.10604	0.103951	0.106623	0.0391006
																	0.107457	0.141144	0.10779	0.109196	0.106873	0.0267029	0.107707	0.0729561	0.1075	0.150681	0.107373	0.103951	0.107957	0.0386238
																	0.10879	0.140667	0.109123	0.109196	0.108207	0.0252724	0.10904	0.0734329	0.108833	0.151157	0.108707	0.103951	0.10929	0.0376701
																	0.110123	0.140667	0.110457	0.109196	0.10954	0.0243187	0.110373	0.0743866	0.110167	0.152111	0.11004	0.103951	0.110623	0.0376701
																	0.111457	0.140667	0.11179	0.109196	0.110873	0.0228882	0.111707	0.0762939	0.1115	0.153542	0.111373	0.103951	0.111957	0.0371933
																	0.11279	0.140667	0.113123	0.110149	0.112207	0.0219345	0.11304	0.0782013	0.112833	0.154495	0.112707	0.104427	0.11329	0.0371933
																	0.114123	0.141144	0.114457	0.111103	0.11354	0.0209808	0.114373	0.079155	0.114167	0.154972	0.11404	0.104904	0.114623	0.0371933
																	0.115457	0.140667	0.11579	0.112057	0.114873	0.0209808	0.115707	0.0786781	0.1155	0.155449	0.115373	0.105858	0.115957	0.0376701
																	0.11679	0.141144	0.117123	0.11301	0.116207	0.020504	0.11704	0.0782013	0.116833	0.156403	0.116707	0.106335	0.11729	0.0391006
																	0.118123	0.141621	0.118457	0.113487	0.11754	0.0200272	0.118373	0.0767708	0.118167	0.156879	0.11804	0.106812	0.118623	0.0400543
																	0.119457	0.142097	0.11979	0.113487	0.118873	0.0185966	0.119707	0.0748634	0.1195	0.156879	0.119373	0.107288	0.119957	0.041008
																	0.12079	0.143051	0.121123	0.11301	0.120207	0.017643	0.12104	0.0729561	0.120833	0.157356	0.120707	0.107288	0.12129	0.041008
																	0.122123	0.143528	0.122457	0.112534	0.12154	0.0166893	0.122373	0.0715256	0.122167	0.157833	0.12204	0.107288	0.122623	0.0405312
																	0.123457	0.144005	0.12379	0.112057	0.122873	0.0162125	0.123707	0.0710487	0.1235	0.158787	0.123373	0.107288	0.123957	0.0395775
																	0.12479	0.144482	0.125123	0.112057	0.124207	0.0157356	0.12504	0.0710487	0.124833	0.159264	0.124707	0.107765	0.12529	0.038147
																	0.126123	0.144958	0.126457	0.112057	0.12554	0.0162125	0.126373	0.0715256	0.126167	0.159264	0.12604	0.107765	0.126623	0.0367165
																	0.127457	0.145912	0.12779	0.112057	0.126873	0.017643	0.127707	0.0724792	0.1275	0.159264	0.127373	0.107765	0.127957	0.0352859
																	0.12879	0.146389	0.129123	0.112534	0.128207	0.0190735	0.12904	0.0734329	0.128833	0.15974	0.128707	0.108242	0.12929	0.0343323
																	0.130123	0.146866	0.130457	0.11301	0.12954	0.020504	0.130373	0.0743866	0.130167	0.160217	0.13004	0.109196	0.130623	0.0348091
																	0.131457	0.147343	0.13179	0.11301	0.130873	0.0209808	0.131707	0.0748634	0.1315	0.160217	0.131373	0.110149	0.131957	0.0352859
																	0.13279	0.14782	0.133123	0.11301	0.132207	0.0209808	0.13304	0.0748634	0.132833	0.15974	0.132707	0.110149	0.13329	0.0362396
																	0.134123	0.14782	0.134457	0.113487	0.13354	0.020504	0.134373	0.0748634	0.134167	0.158787	0.13404	0.110149	0.134623	0.0371933
																	0.135457	0.148296	0.13579	0.113487	0.134873	0.0190735	0.135707	0.0743866	0.1355	0.157356	0.135373	0.110149	0.135957	0.0376701
																	0.13679	0.148773	0.137123	0.112534	0.136207	0.0171661	0.13704	0.0739098	0.136833	0.156403	0.136707	0.109673	0.13729	0.0386238
																	0.138123	0.149727	0.138457	0.11158	0.13754	0.0157356	0.138373	0.0739098	0.138167	0.155449	0.13804	0.109673	0.138623	0.038147
																	0.139457	0.150204	0.13979	0.110149	0.138873	0.014782	0.139707	0.0739098	0.1395	0.154495	0.139373	0.109673	0.139957	0.0371933
																	0.14079	0.150681	0.141123	0.109673	0.140207	0.0152588	0.14104	0.0743866	0.140833	0.154495	0.140707	0.109673	0.14129	0.0367165
																	0.142123	0.150681	0.142457	0.109673	0.14154	0.0162125	0.142373	0.0748634	0.142167	0.155449	0.14204	0.109673	0.142623	0.0367165
																	0.143457	0.150681	0.14379	0.109673	0.142873	0.0181198	0.143707	0.0748634	0.1435	0.156879	0.143373	0.109673	0.143957	0.0376701
																	0.14479	0.149727	0.145123	0.109673	0.144207	0.020504	0.14504	0.0753403	0.144833	0.157833	0.144707	0.109673	0.14529	0.0386238
																	0.146123	0.148296	0.146457	0.110626	0.14554	0.0228882	0.146373	0.0762939	0.146167	0.158787	0.14604	0.109673	0.146623	0.0400543
																	0.147457	0.14782	0.14779	0.111103	0.146873	0.0243187	0.147707	0.0762939	0.1475	0.158787	0.147373	0.109196	0.147957	0.0414848
																	0.14879	0.147343	0.149123	0.11158	0.148207	0.0252724	0.14904	0.0762939	0.148833	0.15831	0.148707	0.109673	0.14929	0.0424385
																	0.150123	0.147343	0.150457	0.112057	0.14954	0.0257492	0.150373	0.0762939	0.150167	0.156879	0.15004	0.109673	0.150623	0.0429153
																	0.151457	0.14782	0.15179	0.112534	0.150873	0.0257492	0.151707	0.0772476	0.1515	0.155449	0.151373	0.109673	0.151957	0.0429153
																	0.15279	0.148296	0.153123	0.11301	0.152207	0.0257492	0.15304	0.0772476	0.152833	0.153542	0.152707	0.109196	0.15329	0.0429153
																	0.154123	0.148773	0.154457	0.113487	0.15354	0.0257492	0.154373	0.0767708	0.154167	0.152111	0.15404	0.108242	0.154623	0.0429153
																	0.155457	0.148773	0.15579	0.113487	0.154873	0.0252724	0.155707	0.0762939	0.1555	0.152111	0.155373	0.108242	0.155957	0.0433922
																	0.15679	0.14925	0.157123	0.113964	0.156207	0.0247955	0.15704	0.0758171	0.156833	0.153065	0.156707	0.107765	0.15729	0.043869
																	0.158123	0.14925	0.158457	0.113487	0.15754	0.0243187	0.158373	0.0748634	0.158167	0.154495	0.15804	0.107288	0.158623	0.0433922
																	0.159457	0.14925	0.15979	0.11301	0.158873	0.0238419	0.159707	0.0743866	0.1595	0.156403	0.159373	0.107288	0.159957	0.0419617
																	0.16079	0.148773	0.161123	0.112534	0.160207	0.0238419	0.16104	0.0743866	0.160833	0.158787	0.160707	0.107288	0.16129	0.0400543
																	0.162123	0.148773	0.162457	0.112057	0.16154	0.023365	0.162373	0.0753403	0.162167	0.160217	0.16204	0.107288	0.162623	0.038147
																	0.163457	0.14925	0.16379	0.112057	0.162873	0.023365	0.163707	0.0762939	0.1635	0.160217	0.163373	0.107288	0.163957	0.0367165
																	0.16479	0.149727	0.165123	0.112057	0.164207	0.0224113	0.16504	0.0767708	0.164833	0.15974	0.164707	0.107765	0.16529	0.0362396
																	0.166123	0.149727	0.166457	0.112534	0.16554	0.0219345	0.166373	0.0762939	0.166167	0.157833	0.16604	0.108242	0.166623	0.0367165
																	0.167457	0.149727	0.16779	0.11301	0.166873	0.020504	0.167707	0.0762939	0.1675	0.155926	0.167373	0.109196	0.167957	0.0386238
																	0.16879	0.14925	0.169123	0.113487	0.168207	0.0200272	0.16904	0.0758171	0.168833	0.154018	0.168707	0.110626	0.16929	0.0405312
																	0.170123	0.14925	0.170457	0.114441	0.16954	0.0200272	0.170373	0.0753403	0.170167	0.153542	0.17004	0.112057	0.170623	0.0414848
																	0.171457	0.14925	0.17179	0.114918	0.170873	0.0200272	0.171707	0.0748634	0.1715	0.154018	0.171373	0.112534	0.171957	0.0419617
																	0.17279	0.148773	0.173123	0.115395	0.172207	0.0209808	0.17304	0.0743866	0.172833	0.155449	0.172707	0.11301	0.17329	0.0424385
																	0.174123	0.14925	0.174457	0.115395	0.17354	0.0219345	0.174373	0.0743866	0.174167	0.157356	0.17404	0.112534	0.174623	0.0424385
																	0.175457	0.149727	0.17579	0.114918	0.174873	0.0228882	0.175707	0.0743866	0.1755	0.159264	0.175373	0.112534	0.175957	0.0419617
																	0.17679	0.151157	0.177123	0.114918	0.176207	0.023365	0.17704	0.0743866	0.176833	0.161171	0.176707	0.112534	0.17729	0.0419617
																	0.178123	0.152588	0.178457	0.114918	0.17754	0.0238419	0.178373	0.0743866	0.178167	0.162601	0.17804	0.112534	0.178623	0.0414848
																	0.179457	0.154018	0.17979	0.114918	0.178873	0.0238419	0.179707	0.0748634	0.1795	0.163078	0.179373	0.112534	0.179957	0.041008
																	0.18079	0.154972	0.181123	0.114441	0.180207	0.0228882	0.18104	0.0758171	0.180833	0.164032	0.180707	0.112057	0.18129	0.0395775
																	0.182123	0.155449	0.182457	0.114441	0.18154	0.0219345	0.182373	0.0762939	0.182167	0.165462	0.18204	0.11158	0.182623	0.0386238
																	0.183457	0.155926	0.18379	0.114918	0.182873	0.0209808	0.183707	0.0767708	0.1835	0.166416	0.183373	0.110626	0.183957	0.0376701
																	0.18479	0.156879	0.185123	0.114918	0.184207	0.0200272	0.18504	0.0758171	0.184833	0.167847	0.184707	0.109673	0.18529	0.0371933
																	0.186123	0.157356	0.186457	0.114918	0.18554	0.0185966	0.186373	0.0753403	0.186167	0.1688	0.18604	0.109196	0.186623	0.0367165
																	0.187457	0.157833	0.18779	0.114918	0.186873	0.017643	0.187707	0.0743866	0.1875	0.169277	0.187373	0.108242	0.187957	0.0367165
																	0.18879	0.15831	0.189123	0.115395	0.188207	0.0171661	0.18904	0.0734329	0.188833	0.169754	0.188707	0.108242	0.18929	0.0371933
																	0.190123	0.159264	0.190457	0.115871	0.18954	0.0162125	0.190373	0.0729561	0.190167	0.169754	0.19004	0.108242	0.190623	0.0376701
																	0.191457	0.160217	0.19179	0.116825	0.190873	0.0152588	0.191707	0.0720024	0.1915	0.169754	0.191373	0.108242	0.191957	0.0376701
																	0.19279	0.160694	0.193123	0.118256	0.192207	0.014782	0.19304	0.0715256	0.192833	0.170708	0.192707	0.108242	0.19329	0.038147
																	0.194123	0.15974	0.194457	0.119209	0.19354	0.0152588	0.194373	0.0710487	0.194167	0.171661	0.19404	0.109196	0.194623	0.0391006
																	0.195457	0.158787	0.19579	0.120163	0.194873	0.0152588	0.195707	0.0700951	0.1955	0.172138	0.195373	0.110149	0.195957	0.0400543
																	0.19679	0.158787	0.197123	0.12064	0.196207	0.0162125	0.19704	0.0686646	0.196833	0.171661	0.196707	0.11158	0.19729	0.0405312
																	0.198123	0.15831	0.198457	0.120163	0.19754	0.0171661	0.198373	0.0681877	0.198167	0.172138	0.19804	0.112534	0.198623	0.041008
																	0.199457	0.157833	0.19979	0.119209	0.198873	0.017643	0.199707	0.0677109	0.1995	0.172138	0.199373	0.112534	0.199957	0.041008
																	0.20079	0.157356	0.201123	0.117779	0.200207	0.0171661	0.20104	0.067234	0.200833	0.172138	0.200707	0.112534	0.20129	0.0400543
																	0.202123	0.157356	0.202457	0.115871	0.20154	0.0162125	0.202373	0.0677109	0.202167	0.171661	0.20204	0.11158	0.202623	0.0391006
																	0.203457	0.157356	0.20379	0.114441	0.202873	0.0162125	0.203707	0.0677109	0.2035	0.171185	0.203373	0.110149	0.203957	0.0376701
																	0.20479	0.156879	0.205123	0.113487	0.204207	0.0162125	0.20504	0.0681877	0.204833	0.171185	0.204707	0.108719	0.20529	0.0367165
																	0.206123	0.156403	0.206457	0.113487	0.20554	0.0157356	0.206373	0.0677109	0.206167	0.171661	0.20604	0.107765	0.206623	0.0357628
																	0.207457	0.157356	0.20779	0.113487	0.206873	0.0157356	0.207707	0.067234	0.2075	0.171661	0.207373	0.108242	0.207957	0.0357628
																	0.20879	0.15831	0.209123	0.113487	0.208207	0.0162125	0.20904	0.0667572	0.208833	0.172138	0.208707	0.108719	0.20929	0.0367165
																	0.210123	0.158787	0.210457	0.113964	0.20954	0.0162125	0.210373	0.0667572	0.210167	0.172138	0.21004	0.108719	0.210623	0.0376701
																	0.211457	0.158787	0.21179	0.114918	0.210873	0.0157356	0.211707	0.0667572	0.2115	0.171661	0.211373	0.109196	0.211957	0.038147
																	0.21279	0.158787	0.213123	0.115871	0.212207	0.0152588	0.21304	0.067234	0.212833	0.171185	0.212707	0.108719	0.21329	0.038147
																	0.214123	0.158787	0.214457	0.117302	0.21354	0.0152588	0.214373	0.0677109	0.214167	0.170708	0.21404	0.108719	0.214623	0.0376701
																	0.215457	0.157833	0.21579	0.119209	0.214873	0.0152588	0.215707	0.0681877	0.2155	0.170231	0.215373	0.108242	0.215957	0.0367165
																	0.21679	0.156879	0.217123	0.12064	0.216207	0.0152588	0.21704	0.0691414	0.216833	0.170708	0.216707	0.107765	0.21729	0.0357628
																	0.218123	0.156403	0.218457	0.121593	0.21754	0.014782	0.218373	0.0696182	0.218167	0.171661	0.21804	0.108242	0.218623	0.0343323
																	0.219457	0.156879	0.21979	0.121117	0.218873	0.014782	0.219707	0.0710487	0.2195	0.172615	0.219373	0.109673	0.219957	0.0329018
																	0.22079	0.158787	0.221123	0.121117	0.220207	0.0143051	0.22104	0.0729561	0.220833	0.173092	0.220707	0.11158	0.22129	0.0319481
																	0.222123	0.160217	0.222457	0.12064	0.22154	0.0143051	0.222373	0.0743866	0.222167	0.173092	0.22204	0.11301	0.222623	0.0300407
																	0.223457	0.161648	0.22379	0.120163	0.222873	0.0133514	0.223707	0.0753403	0.2235	0.172138	0.223373	0.114441	0.223957	0.0281334
																	0.22479	0.162601	0.225123	0.119209	0.224207	0.0123978	0.22504	0.0762939	0.224833	0.171661	0.224707	0.114441	0.22529	0.0267029
																	0.226123	0.164032	0.226457	0.118732	0.22554	0.0119209	0.226373	0.0762939	0.226167	0.170708	0.22604	0.114441	0.226623	0.0252724
																	0.227457	0.164986	0.22779	0.118732	0.226873	0.0109673	0.227707	0.0758171	0.2275	0.170708	0.227373	0.113964	0.227957	0.0247955
																	0.22879	0.164986	0.229123	0.119209	0.228207	0.0109673	0.22904	0.0743866	0.228833	0.171185	0.228707	0.113487	0.22929	0.0252724
																	0.230123	0.164509	0.230457	0.119209	0.22954	0.0104904	0.230373	0.0734329	0.230167	0.172615	0.23004	0.113487	0.230623	0.0267029
																	0.231457	0.163555	0.23179	0.119209	0.230873	0.0104904	0.231707	0.0729561	0.2315	0.174046	0.231373	0.113487	0.231957	0.0286102
																	0.23279	0.163078	0.233123	0.120163	0.232207	0.0109673	0.23304	0.0724792	0.232833	0.174522	0.232707	0.113964	0.23329	0.0305176
																	0.234123	0.162601	0.234457	0.121117	0.23354	0.0119209	0.234373	0.0724792	0.234167	0.174999	0.23404	0.113964	0.234623	0.0314713
																	0.235457	0.162125	0.23579	0.12207	0.234873	0.0119209	0.235707	0.0724792	0.2355	0.175476	0.235373	0.113487	0.235957	0.0319481
																	0.23679	0.161648	0.237123	0.123024	0.236207	0.0119209	0.23704	0.0729561	0.236833	0.174999	0.236707	0.112057	0.23729	0.0319481
																	0.238123	0.161648	0.238457	0.123501	0.23754	0.0123978	0.238373	0.0729561	0.238167	0.174046	0.23804	0.11158	0.238623	0.0314713
																	0.239457	0.161648	0.23979	0.123978	0.238873	0.0123978	0.239707	0.0734329	0.2395	0.172615	0.239373	0.111103	0.239957	0.0309944
																	0.24079	0.161648	0.241123	0.124931	0.240207	0.0119209	0.24104	0.0739098	0.240833	0.172138	0.240707	0.111103	0.24129	0.0314713
																	0.242123	0.161648	0.242457	0.125408	0.24154	0.0114441	0.242373	0.0739098	0.242167	0.171661	0.24204	0.111103	0.242623	0.0324249
																	0.243457	0.162125	0.24379	0.125408	0.242873	0.0109673	0.243707	0.0734329	0.2435	0.172138	0.243373	0.111103	0.243957	0.0329018
																	0.24479	0.163078	0.245123	0.125408	0.244207	0.0100136	0.24504	0.0739098	0.244833	0.172138	0.244707	0.111103	0.24529	0.0333786
																	0.246123	0.164032	0.246457	0.124454	0.24554	0.00953674	0.246373	0.0743866	0.246167	0.173092	0.24604	0.110626	0.246623	0.0329018
																	0.247457	0.165939	0.24779	0.123501	0.246873	0.00858307	0.247707	0.0748634	0.2475	0.173569	0.247373	0.109673	0.247957	0.0333786
																	0.24879	0.166893	0.249123	0.12207	0.248207	0.00810623	0.24904	0.0753403	0.248833	0.173569	0.248707	0.108719	0.24929	0.0329018
																	0.250123	0.167847	0.250457	0.12207	0.24954	0.00810623	0.250373	0.0762939	0.250167	0.173569	0.25004	0.109196	0.250623	0.0324249
																	0.251457	0.167847	0.25179	0.122547	0.250873	0.00810623	0.251707	0.0772476	0.2515	0.173569	0.251373	0.109196	0.251957	0.0319481
																	0.25279	0.167847	0.253123	0.123501	0.252207	0.00810623	0.25304	0.0772476	0.252833	0.174522	0.252707	0.109673	0.25329	0.0319481
																	0.254123	0.16737	0.254457	0.124454	0.25354	0.00810623	0.254373	0.0767708	0.254167	0.175953	0.25404	0.110149	0.254623	0.0324249
																	0.255457	0.166416	0.25579	0.125408	0.254873	0.00810623	0.255707	0.0767708	0.2555	0.17786	0.255373	0.110626	0.255957	0.0329018
																	0.25679	0.165939	0.257123	0.126362	0.256207	0.00858307	0.25704	0.0762939	0.256833	0.179291	0.256707	0.110626	0.25729	0.0329018
																	0.258123	0.165462	0.258457	0.126839	0.25754	0.00858307	0.258373	0.0762939	0.258167	0.180721	0.25804	0.110626	0.258623	0.0324249
																	0.259457	0.165462	0.25979	0.126839	0.258873	0.00953674	0.259707	0.0767708	0.2595	0.182152	0.259373	0.111103	0.259957	0.0324249
																	0.26079	0.164986	0.261123	0.126839	0.260207	0.0100136	0.26104	0.0777245	0.260833	0.182629	0.260707	0.11158	0.26129	0.0329018
																	0.262123	0.164509	0.262457	0.126839	0.26154	0.0100136	0.262373	0.0786781	0.262167	0.183582	0.26204	0.112534	0.262623	0.0329018
																	0.263457	0.164509	0.26379	0.126362	0.262873	0.00953674	0.263707	0.079155	0.2635	0.184536	0.263373	0.113964	0.263957	0.0329018
																	0.26479	0.164986	0.265123	0.124931	0.264207	0.00858307	0.26504	0.0786781	0.264833	0.18549	0.264707	0.115395	0.26529	0.0329018
																	0.266123	0.165462	0.266457	0.123501	0.26554	0.00762939	0.266373	0.0782013	0.266167	0.185966	0.26604	0.116825	0.266623	0.0329018
																	0.267457	0.165939	0.26779	0.122547	0.266873	0.00715256	0.267707	0.0777245	0.2675	0.186443	0.267373	0.117779	0.267957	0.0324249
																	0.26879	0.166416	0.269123	0.12207	0.268207	0.00619888	0.26904	0.0772476	0.268833	0.186443	0.268707	0.118732	0.26929	0.0324249
																	0.270123	0.16737	0.270457	0.12207	0.26954	0.00667572	0.270373	0.0772476	0.270167	0.18549	0.27004	0.119686	0.270623	0.0319481
																	0.271457	0.168324	0.27179	0.123024	0.270873	0.00715256	0.271707	0.0772476	0.2715	0.185013	0.271373	0.119209	0.271957	0.0319481
																	0.27279	0.1688	0.273123	0.124454	0.272207	0.00762939	0.27304	0.0777245	0.272833	0.18549	0.272707	0.118256	0.27329	0.0319481
																	0.274123	0.169754	0.274457	0.125885	0.27354	0.00762939	0.274373	0.0782013	0.274167	0.186443	0.27404	0.117302	0.274623	0.0319481
																	0.275457	0.169754	0.27579	0.126839	0.274873	0.00810623	0.275707	0.0786781	0.2755	0.187874	0.275373	0.115871	0.275957	0.0319481
																	0.27679	0.169754	0.277123	0.126839	0.276207	0.00858307	0.27704	0.0777245	0.276833	0.189304	0.276707	0.114918	0.27729	0.0319481
																	0.278123	0.168324	0.278457	0.127316	0.27754	0.00810623	0.278373	0.0767708	0.278167	0.190735	0.27804	0.113487	0.278623	0.0319481
																	0.279457	0.166416	0.27979	0.127792	0.278873	0.00762939	0.279707	0.0758171	0.2795	0.191689	0.279373	0.112534	0.279957	0.0314713
																	0.28079	0.164032	0.281123	0.128269	0.280207	0.00667572	0.28104	0.0748634	0.280833	0.191689	0.280707	0.112057	0.28129	0.0319481
																	0.282123	0.163078	0.282457	0.128269	0.28154	0.00619888	0.282373	0.0739098	0.282167	0.190735	0.28204	0.112057	0.282623	0.0324249
																	0.283457	0.162125	0.28379	0.127792	0.282873	0.00524521	0.283707	0.0729561	0.2835	0.189781	0.283373	0.111103	0.283957	0.0333786
																	0.28479	0.162125	0.285123	0.127792	0.284207	0.00429153	0.28504	0.0724792	0.284833	0.189304	0.284707	0.110626	0.28529	0.0338554
																	0.286123	0.163078	0.286457	0.127792	0.28554	0.0038147	0.286373	0.0724792	0.286167	0.188828	0.28604	0.110149	0.286623	0.0338554
																	0.287457	0.163555	0.28779	0.127316	0.286873	0.0038147	0.287707	0.0724792	0.2875	0.188351	0.287373	0.110149	0.287957	0.0338554
																	0.28879	0.164032	0.289123	0.126839	0.288207	0.0038147	0.28904	0.0724792	0.288833	0.188351	0.288707	0.111103	0.28929	0.0338554
																	0.290123	0.164509	0.290457	0.126839	0.28954	0.00333786	0.290373	0.0729561	0.290167	0.187874	0.29004	0.112057	0.290623	0.0333786
																	0.291457	0.164986	0.29179	0.127792	0.290873	0.00238419	0.291707	0.0734329	0.2915	0.187397	0.291373	0.112534	0.291957	0.0324249
																	0.29279	0.165462	0.293123	0.128269	0.292207	0.00143051	0.29304	0.0739098	0.292833	0.18692	0.292707	0.11301	0.29329	0.0319481
																	0.294123	0.165939	0.294457	0.128746	0.29354	0.000953674	0.294373	0.0734329	0.294167	0.18692	0.29404	0.11301	0.294623	0.0324249
																	0.295457	0.16737	0.29579	0.128746	0.294873	0.000953674	0.295707	0.0734329	0.2955	0.18692	0.295373	0.113487	0.295957	0.0329018
																	0.29679	0.1688	0.297123	0.128746	0.296207	0.000953674	0.29704	0.0743866	0.296833	0.187397	0.296707	0.113487	0.29729	0.0329018
																	0.298123	0.170231	0.298457	0.128746	0.29754	0.000476837	0.298373	0.0753403	0.298167	0.187874	0.29804	0.113487	0.298623	0.0329018
																	0.299457	0.170231	0.29979	0.128269	0.298873	0	0.299707	0.0758171	0.2995	0.188828	0.299373	0.113964	0.299957	0.0329018
																	0.30079	0.170708	0.301123	0.127792	0.300207	-0.000953674	0.30104	0.0767708	0.300833	0.188828	0.300707	0.114918	0.30129	0.0329018
																	0.302123	0.171185	0.302457	0.128269	0.30154	-0.00143051	0.302373	0.0777245	0.302167	0.188828	0.30204	0.115395	0.302623	0.0324249
																	0.303457	0.171185	0.30379	0.128746	0.302873	-0.00143051	0.303707	0.0777245	0.3035	0.189304	0.303373	0.115395	0.303957	0.0314713
																	0.30479	0.171185	0.305123	0.128746	0.304207	-0.00143051	0.30504	0.0772476	0.304833	0.189304	0.304707	0.114918	0.30529	0.0309944
																	0.306123	0.171185	0.306457	0.128746	0.30554	-0.000476837	0.306373	0.0772476	0.306167	0.188828	0.30604	0.114441	0.306623	0.0309944
																	0.307457	0.171661	0.30779	0.128269	0.306873	0.000953674	0.307707	0.0767708	0.3075	0.188828	0.307373	0.114918	0.307957	0.0305176
																	0.30879	0.171661	0.309123	0.128269	0.308207	0.00286102	0.30904	0.0767708	0.308833	0.188828	0.308707	0.115395	0.30929	0.0309944
																	0.310123	0.171185	0.310457	0.127792	0.30954	0.00429153	0.310373	0.0762939	0.310167	0.189304	0.31004	0.115871	0.310623	0.0314713
																	0.311457	0.170231	0.31179	0.127316	0.310873	0.00476837	0.311707	0.0767708	0.3115	0.189781	0.311373	0.115871	0.311957	0.0319481
																	0.31279	0.170231	0.313123	0.127316	0.312207	0.00476837	0.31304	0.0772476	0.312833	0.190258	0.312707	0.116348	0.31329	0.0329018
																	0.314123	0.171185	0.314457	0.127792	0.31354	0.00476837	0.314373	0.0772476	0.314167	0.190735	0.31404	0.116825	0.314623	0.0338554
																	0.315457	0.171661	0.31579	0.127792	0.314873	0.00429153	0.315707	0.0772476	0.3155	0.190258	0.315373	0.117779	0.315957	0.0348091
																	0.31679	0.171185	0.317123	0.127792	0.316207	0.00286102	0.31704	0.0777245	0.316833	0.189781	0.316707	0.118256	0.31729	0.0352859
																	0.318123	0.170231	0.318457	0.128269	0.31754	0.00238419	0.318373	0.0777245	0.318167	0.188828	0.31804	0.119209	0.318623	0.0357628
																	0.319457	0.169277	0.31979	0.128269	0.318873	0.00238419	0.319707	0.0772476	0.3195	0.187874	0.319373	0.12064	0.319957	0.0357628
																	0.32079	0.168324	0.321123	0.128269	0.320207	0.00286102	0.32104	0.0762939	0.320833	0.186443	0.320707	0.121593	0.32129	0.0357628
																	0.322123	0.16737	0.322457	0.128269	0.32154	0.00333786	0.322373	0.0753403	0.322167	0.186443	0.32204	0.12207	0.322623	0.0357628
																	0.323457	0.166416	0.32379	0.128746	0.322873	0.0038147	0.323707	0.0758171	0.3235	0.187397	0.323373	0.121117	0.323957	0.0352859
																	0.32479	0.166893	0.325123	0.128746	0.324207	0.00429153	0.32504	0.0762939	0.324833	0.189304	0.324707	0.119686	0.32529	0.0352859
																	0.326123	0.16737	0.326457	0.128746	0.32554	0.00429153	0.326373	0.0767708	0.326167	0.190258	0.32604	0.117779	0.326623	0.0352859
																	0.327457	0.167847	0.32779	0.128269	0.326873	0.0038147	0.327707	0.0777245	0.3275	0.191212	0.327373	0.115871	0.327957	0.0352859
																	0.32879	0.168324	0.329123	0.128269	0.328207	0.00286102	0.32904	0.0782013	0.328833	0.191689	0.328707	0.114918	0.32929	0.0352859
																	0.330123	0.1688	0.330457	0.128269	0.32954	0.00238419	0.330373	0.0786781	0.330167	0.192165	0.33004	0.114441	0.330623	0.0348091
																	0.331457	0.1688	0.33179	0.127792	0.330873	0.00190735	0.331707	0.0782013	0.3315	0.191689	0.331373	0.115395	0.331957	0.0343323
																	0.33279	0.169277	0.333123	0.127316	0.332207	0.00143051	0.33304	0.0767708	0.332833	0.190735	0.332707	0.117302	0.33329	0.0338554
																	0.334123	0.169754	0.334457	0.127792	0.33354	0	0.334373	0.0753403	0.334167	0.190258	0.33404	0.119209	0.334623	0.0338554
																	0.335457	0.169754	0.33579	0.128746	0.334873	-0.00190735	0.335707	0.0743866	0.3355	0.189781	0.335373	0.121117	0.335957	0.0343323
																	0.33679	0.170231	0.337123	0.1297	0.336207	-0.00286102	0.33704	0.0734329	0.336833	0.189781	0.336707	0.123024	0.33729	0.0348091
																	0.338123	0.170231	0.338457	0.1297	0.33754	-0.0038147	0.338373	0.0734329	0.338167	0.189781	0.33804	0.123501	0.338623	0.0357628
																	0.339457	0.170231	0.33979	0.130177	0.338873	-0.00429153	0.339707	0.0734329	0.3395	0.188828	0.339373	0.123501	0.339957	0.0367165
																	0.34079	0.170231	0.341123	0.130653	0.340207	-0.00429153	0.34104	0.0739098	0.340833	0.188351	0.340707	0.123024	0.34129	0.0367165
																	0.342123	0.170708	0.342457	0.130177	0.34154	-0.0038147	0.342373	0.0748634	0.342167	0.187874	0.34204	0.122547	0.342623	0.0367165
																	0.343457	0.171185	0.34379	0.1297	0.342873	-0.00286102	0.343707	0.0762939	0.3435	0.187874	0.343373	0.122547	0.343957	0.0367165
																	0.34479	0.171661	0.345123	0.130177	0.344207	-0.00286102	0.34504	0.0767708	0.344833	0.187397	0.344707	0.121593	0.34529	0.0362396
																	0.346123	0.172138	0.346457	0.130177	0.34554	-0.00286102	0.346373	0.0772476	0.346167	0.18692	0.34604	0.12064	0.346623	0.0362396
																	0.347457	0.172615	0.34779	0.130653	0.346873	-0.00333786	0.347707	0.0772476	0.3475	0.187397	0.347373	0.120163	0.347957	0.0357628
																	0.34879	0.173092	0.349123	0.130653	0.348207	-0.0038147	0.34904	0.0772476	0.348833	0.188828	0.348707	0.120163	0.34929	0.0348091
																	0.350123	0.173569	0.350457	0.130653	0.34954	-0.0038147	0.350373	0.0767708	0.350167	0.189781	0.35004	0.120163	0.350623	0.0343323
																	0.351457	0.174522	0.35179	0.130653	0.350873	-0.00333786	0.351707	0.0762939	0.3515	0.190258	0.351373	0.12064	0.351957	0.0333786
																	0.35279	0.175953	0.353123	0.13113	0.352207	-0.00333786	0.35304	0.0758171	0.352833	0.190258	0.352707	0.121117	0.35329	0.0329018
																	0.354123	0.17643	0.354457	0.131607	0.35354	-0.00286102	0.354373	0.0753403	0.354167	0.190258	0.35404	0.121593	0.354623	0.0329018
																	0.355457	0.17643	0.35579	0.132084	0.354873	-0.00190735	0.355707	0.0743866	0.3555	0.189781	0.355373	0.12207	0.355957	0.0333786
																	0.35679	0.175953	0.357123	0.132561	0.356207	-0.00143051	0.35704	0.0729561	0.356833	0.188828	0.356707	0.122547	0.35729	0.0348091
																	0.358123	0.175953	0.358457	0.133038	0.35754	-0.00143051	0.358373	0.0724792	0.358167	0.188351	0.35804	0.122547	0.358623	0.0367165
																	0.359457	0.175476	0.35979	0.133514	0.358873	-0.00190735	0.359707	0.0724792	0.3595	0.188828	0.359373	0.121593	0.359957	0.0376701
																	0.36079	0.174999	0.361123	0.133514	0.360207	-0.00238419	0.36104	0.0724792	0.360833	0.189781	0.360707	0.12064	0.36129	0.038147
																	0.362123	0.174999	0.362457	0.133514	0.36154	-0.00286102	0.362373	0.0729561	0.362167	0.191212	0.36204	0.120163	0.362623	0.0376701
																	0.363457	0.175476	0.36379	0.133038	0.362873	-0.00333786	0.363707	0.0734329	0.3635	0.192642	0.363373	0.120163	0.363957	0.0362396
																	0.36479	0.175953	0.365123	0.132561	0.364207	-0.00333786	0.36504	0.0739098	0.364833	0.193596	0.364707	0.12064	0.36529	0.0343323
																	0.366123	0.175953	0.366457	0.132084	0.36554	-0.00286102	0.366373	0.0743866	0.366167	0.194073	0.36604	0.121117	0.366623	0.0319481
																	0.367457	0.175953	0.36779	0.132084	0.366873	-0.00190735	0.367707	0.0739098	0.3675	0.19455	0.367373	0.122547	0.367957	0.0300407
																	0.36879	0.17643	0.369123	0.131607	0.368207	-0.000953674	0.36904	0.0734329	0.368833	0.19455	0.368707	0.123501	0.36929	0.0290871
																	0.370123	0.17643	0.370457	0.131607	0.36954	-0.000476837	0.370373	0.0729561	0.370167	0.19455	0.37004	0.123978	0.370623	0.0286102
																	0.371457	0.176907	0.37179	0.132561	0.370873	-0.000953674	0.371707	0.0734329	0.3715	0.195026	0.371373	0.123501	0.371957	0.0295639
																	0.37279	0.176907	0.373123	0.133514	0.372207	-0.00190735	0.37304	0.0743866	0.372833	0.19598	0.372707	0.122547	0.37329	0.0305176
																	0.374123	0.177383	0.374457	0.134468	0.37354	-0.00286102	0.374373	0.0753403	0.374167	0.196934	0.37404	0.121593	0.374623	0.0309944
																	0.375457	0.17786	0.37579	0.134468	0.374873	-0.0038147	0.375707	0.0762939	0.3755	0.197411	0.375373	0.12064	0.375957	0.0319481
																	0.37679	0.178814	0.377123	0.133991	0.376207	-0.00429153	0.37704	0.0767708	0.376833	0.197411	0.376707	0.120163	0.37729	0.0329018
																	0.378123	0.178814	0.378457	0.133991	0.37754	-0.00429153	0.378373	0.0772476	0.378167	0.197411	0.37804	0.120163	0.378623	0.0338554
																	0.379457	0.178814	0.37979	0.133038	0.378873	-0.00476837	0.379707	0.0777245	0.3795	0.196934	0.379373	0.12064	0.379957	0.0343323
																	0.38079	0.178814	0.381123	0.131607	0.380207	-0.00524521	0.38104	0.0777245	0.380833	0.19598	0.380707	0.121593	0.38129	0.0348091
																	0.382123	0.178337	0.382457	0.130177	0.38154	-0.00524521	0.382373	0.0777245	0.382167	0.195026	0.38204	0.122547	0.382623	0.0352859
																	0.383457	0.177383	0.38379	0.1297	0.382873	-0.00476837	0.383707	0.0777245	0.3835	0.194073	0.383373	0.123024	0.383957	0.0357628
																	0.38479	0.176907	0.385123	0.1297	0.384207	-0.00476837	0.38504	0.0782013	0.384833	0.193119	0.384707	0.123501	0.38529	0.0362396
																	0.386123	0.17643	0.386457	0.130177	0.38554	-0.00524521	0.386373	0.0777245	0.386167	0.192165	0.38604	0.123501	0.386623	0.0367165
																	0.387457	0.177383	0.38779	0.130653	0.386873	-0.00572205	0.387707	0.0767708	0.3875	0.191689	0.387373	0.123024	0.387957	0.0367165
																	0.38879	0.178814	0.389123	0.13113	0.388207	-0.00667572	0.38904	0.0758171	0.388833	0.191689	0.388707	0.123024	0.38929	0.0367165
																	0.390123	0.180721	0.390457	0.132084	0.38954	-0.00715256	0.390373	0.0743866	0.390167	0.191689	0.39004	0.12207	0.390623	0.0362396
																	0.391457	0.182152	0.39179	0.133038	0.390873	-0.00810623	0.391707	0.0734329	0.3915	0.192642	0.391373	0.121117	0.391957	0.0352859
																	0.39279	0.183582	0.393123	0.133991	0.392207	-0.00858307	0.39304	0.0724792	0.392833	0.193596	0.392707	0.12064	0.39329	0.0343323
																	0.394123	0.184059	0.394457	0.134945	0.39354	-0.00905991	0.394373	0.0724792	0.394167	0.19455	0.39404	0.120163	0.394623	0.0333786
																	0.395457	0.184536	0.39579	0.135422	0.394873	-0.00858307	0.395707	0.0729561	0.3955	0.195026	0.395373	0.119686	0.395957	0.0329018
																	0.39679	0.184536	0.397123	0.136375	0.396207	-0.00810623	0.39704	0.0734329	0.396833	0.195026	0.396707	0.119209	0.39729	0.0329018
																	0.398123	0.185013	0.398457	0.136852	0.39754	-0.00762939	0.398373	0.0739098	0.398167	0.19455	0.39804	0.119209	0.398623	0.0329018
																	0.399457	0.185013	0.39979	0.136852	0.398873	-0.00762939	0.399707	0.0743866	0.3995	0.194073	0.399373	0.119209	0.399957	0.0333786
																	0.40079	0.18549	0.401123	0.137329	0.400207	-0.00810623	0.40104	0.0748634	0.400833	0.19455	0.400707	0.119209	0.40129	0.0338554
																	0.402123	0.185966	0.402457	0.137806	0.40154	-0.00858307	0.402373	0.0753403	0.402167	0.19598	0.40204	0.119686	0.402623	0.0338554
																	0.403457	0.186443	0.40379	0.137329	0.402873	-0.00905991	0.403707	0.0758171	0.4035	0.197887	0.403373	0.120163	0.403957	0.0338554
																	0.40479	0.186443	0.405123	0.136852	0.404207	-0.00953674	0.40504	0.0758171	0.404833	0.200272	0.404707	0.12064	0.40529	0.0338554
																	0.406123	0.185966	0.406457	0.136375	0.40554	-0.00953674	0.406373	0.0753403	0.406167	0.202179	0.40604	0.121117	0.406623	0.0333786
																	0.407457	0.185013	0.40779	0.135899	0.406873	-0.00905991	0.407707	0.0748634	0.4075	0.203133	0.407373	0.121117	0.407957	0.0324249
																	0.40879	0.184536	0.409123	0.134945	0.408207	-0.00810623	0.40904	0.0743866	0.408833	0.203609	0.408707	0.121117	0.40929	0.0319481
																	0.410123	0.184059	0.410457	0.133991	0.40954	-0.00715256	0.410373	0.0739098	0.410167	0.204086	0.41004	0.12064	0.410623	0.0319481
																	0.411457	0.184059	0.41179	0.133991	0.410873	-0.00619888	0.411707	0.0734329	0.4115	0.204563	0.411373	0.119686	0.411957	0.0324249
																	0.41279	0.184059	0.413123	0.134945	0.412207	-0.00619888	0.41304	0.0734329	0.412833	0.20504	0.412707	0.119686	0.41329	0.0324249
																	0.414123	0.185013	0.414457	0.135899	0.41354	-0.00619888	0.414373	0.0739098	0.414167	0.205994	0.41404	0.120163	0.414623	0.0324249
																	0.415457	0.185966	0.41579	0.136852	0.414873	-0.00619888	0.415707	0.0743866	0.4155	0.20647	0.415373	0.12064	0.415957	0.0324249
																	0.41679	0.18692	0.417123	0.137806	0.416207	-0.00715256	0.41704	0.0743866	0.416833	0.207424	0.416707	0.12064	0.41729	0.0324249
																	0.418123	0.187397	0.418457	0.138283	0.41754	-0.00810623	0.418373	0.0743866	0.418167	0.207901	0.41804	0.12064	0.418623	0.0319481
																	0.419457	0.187397	0.41979	0.138283	0.418873	-0.00953674	0.419707	0.0739098	0.4195	0.207901	0.419373	0.12064	0.419957	0.0314713
																	0.42079	0.18692	0.421123	0.137329	0.420207	-0.0100136	0.42104	0.0734329	0.420833	0.207424	0.420707	0.121117	0.42129	0.0309944
																	0.422123	0.185966	0.422457	0.137329	0.42154	-0.0104904	0.422373	0.0729561	0.422167	0.20647	0.42204	0.121593	0.422623	0.0305176
																	0.423457	0.18549	0.42379	0.137329	0.422873	-0.0100136	0.423707	0.0729561	0.4235	0.20647	0.423373	0.12207	0.423957	0.0309944
																	0.42479	0.18549	0.425123	0.137329	0.424207	-0.00953674	0.42504	0.0724792	0.424833	0.205994	0.424707	0.12207	0.42529	0.0314713
																	0.426123	0.18549	0.426457	0.136852	0.42554	-0.00953674	0.426373	0.0729561	0.426167	0.205517	0.42604	0.12207	0.426623	0.0319481
																	0.427457	0.185966	0.42779	0.137329	0.426873	-0.00905991	0.427707	0.0734329	0.4275	0.20504	0.427373	0.121593	0.427957	0.0324249
																	0.42879	0.18549	0.429123	0.137329	0.428207	-0.0100136	0.42904	0.0748634	0.428833	0.20504	0.428707	0.120163	0.42929	0.0324249
																	0.430123	0.18549	0.430457	0.136852	0.42954	-0.0114441	0.430373	0.0758171	0.430167	0.205517	0.43004	0.118732	0.430623	0.0329018
																	0.431457	0.185013	0.43179	0.136375	0.430873	-0.0138283	0.431707	0.0772476	0.4315	0.205517	0.431373	0.117302	0.431957	0.0329018
																	0.43279	0.184059	0.433123	0.136375	0.432207	-0.0157356	0.43304	0.0777245	0.432833	0.205517	0.432707	0.116825	0.43329	0.0324249
																	0.434123	0.183582	0.434457	0.136852	0.43354	-0.0166893	0.434373	0.0777245	0.434167	0.205517	0.43404	0.116825	0.434623	0.0319481
																	0.435457	0.183582	0.43579	0.137329	0.434873	-0.0162125	0.435707	0.0772476	0.4355	0.20647	0.435373	0.118256	0.435957	0.0309944
																	0.43679	0.184536	0.437123	0.137329	0.436207	-0.014782	0.43704	0.0762939	0.436833	0.20647	0.436707	0.120163	0.43729	0.0309944
																	0.438123	0.185966	0.438457	0.137806	0.43754	-0.0138283	0.438373	0.0748634	0.438167	0.206947	0.43804	0.121593	0.438623	0.0300407
																	0.439457	0.186443	0.43979	0.137806	0.438873	-0.0128746	0.439707	0.0729561	0.4395	0.207424	0.439373	0.122547	0.439957	0.0295639
																	0.44079	0.187397	0.441123	0.137329	0.440207	-0.0119209	0.44104	0.0720024	0.440833	0.207901	0.440707	0.123501	0.44129	0.0295639
																	0.442123	0.188351	0.442457	0.137329	0.44154	-0.0114441	0.442373	0.0724792	0.442167	0.207901	0.44204	0.123978	0.442623	0.0295639
																	0.443457	0.189304	0.44379	0.136852	0.442873	-0.0114441	0.443707	0.0739098	0.4435	0.207424	0.443373	0.123978	0.443957	0.0305176
																	0.44479	0.189781	0.445123	0.136852	0.444207	-0.0119209	0.44504	0.0758171	0.444833	0.205994	0.444707	0.123978	0.44529	0.0314713
																	0.446123	0.190258	0.446457	0.137329	0.44554	-0.0119209	0.446373	0.0772476	0.446167	0.20504	0.44604	0.123978	0.446623	0.0324249
																	0.447457	0.190735	0.44779	0.137806	0.446873	-0.0114441	0.447707	0.0777245	0.4475	0.203609	0.447373	0.123978	0.447957	0.0324249
																	0.44879	0.191212	0.449123	0.138283	0.448207	-0.0109673	0.44904	0.0777245	0.448833	0.202656	0.448707	0.123501	0.44929	0.0319481
																	0.450123	0.190735	0.450457	0.13876	0.44954	-0.0109673	0.450373	0.0758171	0.450167	0.201702	0.45004	0.123501	0.450623	0.0309944
																	0.451457	0.190258	0.45179	0.139236	0.450873	-0.0114441	0.451707	0.0734329	0.4515	0.201702	0.451373	0.123024	0.451957	0.0300407
																	0.45279	0.189781	0.453123	0.140667	0.452207	-0.0109673	0.45304	0.0715256	0.452833	0.202179	0.452707	0.122547	0.45329	0.0286102
																	0.454123	0.189304	0.454457	0.141144	0.45354	-0.0104904	0.454373	0.0705719	0.454167	0.203133	0.45404	0.12207	0.454623	0.0271797
																	0.455457	0.189304	0.45579	0.141621	0.454873	-0.0104904	0.455707	0.0705719	0.4555	0.203609	0.455373	0.12207	0.455957	0.0267029
																	0.45679	0.189781	0.457123	0.142097	0.456207	-0.0104904	0.45704	0.0710487	0.456833	0.204563	0.456707	0.12207	0.45729	0.0267029
																	0.458123	0.190258	0.458457	0.141621	0.45754	-0.0109673	0.458373	0.0724792	0.458167	0.205517	0.45804	0.122547	0.458623	0.0276566
																	0.459457	0.190735	0.45979	0.140667	0.458873	-0.0109673	0.459707	0.0739098	0.4595	0.205994	0.459373	0.122547	0.459957	0.0281334
																	0.46079	0.191212	0.461123	0.139713	0.460207	-0.0114441	0.46104	0.0743866	0.460833	0.205994	0.460707	0.123024	0.46129	0.0281334
																	0.462123	0.191212	0.462457	0.13876	0.46154	-0.0119209	0.462373	0.0743866	0.462167	0.205517	0.46204	0.123024	0.462623	0.0286102
																	0.463457	0.191689	0.46379	0.13876	0.462873	-0.0119209	0.463707	0.0739098	0.4635	0.20504	0.463373	0.123024	0.463957	0.0295639
																	0.46479	0.191689	0.465123	0.139236	0.464207	-0.0119209	0.46504	0.0734329	0.464833	0.203609	0.464707	0.122547	0.46529	0.0305176
																	0.466123	0.190735	0.466457	0.13876	0.46554	-0.0114441	0.466373	0.0724792	0.466167	0.202656	0.46604	0.12207	0.466623	0.0309944
																	0.467457	0.189304	0.46779	0.138283	0.466873	-0.0104904	0.467707	0.0715256	0.4675	0.202656	0.467373	0.12207	0.467957	0.0309944
																	0.46879	0.188351	0.469123	0.138283	0.468207	-0.0100136	0.46904	0.0710487	0.468833	0.202656	0.468707	0.12207	0.46929	0.0314713
																	0.470123	0.187874	0.470457	0.138283	0.46954	-0.00953674	0.470373	0.0710487	0.470167	0.203133	0.47004	0.121593	0.470623	0.0314713
																	0.471457	0.187874	0.47179	0.137806	0.470873	-0.00905991	0.471707	0.0715256	0.4715	0.203609	0.471373	0.121593	0.471957	0.0309944
																	0.47279	0.187874	0.473123	0.137329	0.472207	-0.00953674	0.47304	0.0720024	0.472833	0.204086	0.472707	0.121117	0.47329	0.0305176
																	0.474123	0.188351	0.474457	0.137806	0.47354	-0.0100136	0.474373	0.0720024	0.474167	0.203609	0.47404	0.121117	0.474623	0.0300407
																	0.475457	0.190258	0.47579	0.13876	0.474873	-0.0104904	0.475707	0.0715256	0.4755	0.203133	0.475373	0.12064	0.475957	0.0300407
																	0.47679	0.191212	0.477123	0.139713	0.476207	-0.0109673	0.47704	0.0715256	0.476833	0.202656	0.476707	0.120163	0.47729	0.0300407
																	0.478123	0.191689	0.478457	0.14019	0.47754	-0.0119209	0.478373	0.0705719	0.478167	0.202656	0.47804	0.12064	0.478623	0.0300407
																	0.479457	0.191689	0.47979	0.140667	0.478873	-0.0128746	0.479707	0.0700951	0.4795	0.204086	0.479373	0.121117	0.479957	0.0300407
																	0.48079	0.191689	0.481123	0.141144	0.480207	-0.0138283	0.48104	0.0686646	0.480833	0.20647	0.480707	0.122547	0.48129	0.0300407
																	0.482123	0.191689	0.482457	0.141621	0.48154	-0.0143051	0.482373	0.0681877	0.482167	0.209332	0.48204	0.123978	0.482623	0.0295639
																	0.483457	0.191212	0.48379	0.141621	0.482873	-0.0152588	0.483707	0.0681877	0.4835	0.211716	0.483373	0.125408	0.483957	0.0290871
																	0.48479	0.191212	0.485123	0.140667	0.484207	-0.0157356	0.48504	0.0686646	0.484833	0.213623	0.484707	0.126839	0.48529	0.0290871
																	0.486123	0.191212	0.486457	0.139713	0.48554	-0.0162125	0.486373	0.0691414	0.486167	0.215054	0.48604	0.127792	0.486623	0.0290871
																	0.487457	0.191689	0.48779	0.139713	0.486873	-0.0166893	0.487707	0.0691414	0.4875	0.216007	0.487373	0.127792	0.487957	0.0295639
																	0.48879	0.191689	0.489123	0.140667	0.488207	-0.0171661	0.48904	0.0691414	0.488833	0.216007	0.488707	0.127792	0.48929	0.0295639
																	0.490123	0.191212	0.490457	0.141144	0.48954	-0.0181198	0.490373	0.0700951	0.490167	0.21553	0.49004	0.127316	0.490623	0.0305176
																	0.491457	0.191212	0.49179	0.141621	0.490873	-0.0190735	0.491707	0.0705719	0.4915	0.21553	0.491373	0.126362	0.491957	0.0309944
																	0.49279	0.192165	0.493123	0.142574	0.492207	-0.0200272	0.49304	0.0705719	0.492833	0.21553	0.492707	0.125885	0.49329	0.0319481
																	0.494123	0.193119	0.494457	0.144482	0.49354	-0.0209808	0.494373	0.0705719	0.494167	0.216007	0.49404	0.125885	0.494623	0.0319481
																	0.495457	0.19455	0.49579	0.145435	0.494873	-0.0214577	0.495707	0.0715256	0.4955	0.216961	0.495373	0.125885	0.495957	0.0309944
																	0.49679	0.195503	0.497123	0.145435	0.496207	-0.0219345	0.49704	0.0720024	0.496833	0.216961	0.496707	0.125885	0.49729	0.0300407
																	0.498123	0.19598	0.498457	0.144482	0.49754	-0.0219345	0.498373	0.0715256	0.498167	0.216484	0.49804	0.126362	0.498623	0.0295639
																	0.499457	0.196457	0.49979	0.144005	0.498873	-0.0219345	0.499707	0.0705719	0.4995	0.216484	0.499373	0.126362	0.499957	0.0300407
																	0.50079	0.195503	0.501123	0.144005	0.500207	-0.0214577	0.50104	0.0696182	0.500833	0.216007	0.500707	0.125885	0.50129	0.0300407
																	0.502123	0.19455	0.502457	0.143528	0.50154	-0.020504	0.502373	0.0696182	0.502167	0.21553	0.50204	0.124931	0.502623	0.0305176
																	0.503457	0.19455	0.50379	0.143051	0.502873	-0.0200272	0.503707	0.0691414	0.5035	0.21553	0.503373	0.123978	0.503957	0.0309944
																	0.50479	0.19455	0.505123	0.142574	0.504207	-0.0195503	0.50504	0.0691414	0.504833	0.216007	0.504707	0.122547	0.50529	0.0314713
																	0.506123	0.195503	0.506457	0.142574	0.50554	-0.0185966	0.506373	0.0691414	0.506167	0.217438	0.50604	0.121117	0.506623	0.0309944
																	0.507457	0.19598	0.50779	0.143051	0.506873	-0.0185966	0.507707	0.0700951	0.5075	0.218391	0.507373	0.120163	0.507957	0.0300407
																	0.50879	0.196457	0.509123	0.143051	0.508207	-0.0185966	0.50904	0.0710487	0.508833	0.218868	0.508707	0.120163	0.50929	0.0290871
																	0.510123	0.196457	0.510457	0.143051	0.50954	-0.0190735	0.510373	0.0715256	0.510167	0.218391	0.51004	0.12064	0.510623	0.0276566
																	0.511457	0.195503	0.51179	0.143051	0.510873	-0.0190735	0.511707	0.0715256	0.5115	0.218391	0.511373	0.121593	0.511957	0.026226
																	0.51279	0.19455	0.513123	0.144005	0.512207	-0.0190735	0.51304	0.0710487	0.512833	0.218391	0.512707	0.122547	0.51329	0.0247955
																	0.514123	0.193596	0.514457	0.144958	0.51354	-0.0190735	0.514373	0.0710487	0.514167	0.218391	0.51404	0.123501	0.514623	0.0243187
																	0.515457	0.193596	0.51579	0.145435	0.514873	-0.0190735	0.515707	0.0700951	0.5155	0.218391	0.515373	0.124454	0.515957	0.023365
																	0.51679	0.193596	0.517123	0.144958	0.516207	-0.0185966	0.51704	0.0686646	0.516833	0.218391	0.516707	0.124931	0.51729	0.0228882
																	0.518123	0.193596	0.518457	0.144482	0.51754	-0.017643	0.518373	0.0667572	0.518167	0.218868	0.51804	0.124931	0.518623	0.0228882
																	0.519457	0.193596	0.51979	0.144005	0.518873	-0.0171661	0.519707	0.0658035	0.5195	0.219345	0.519373	0.123978	0.519957	0.0224113
																	0.52079	0.194073	0.521123	0.143528	0.520207	-0.0162125	0.52104	0.0653267	0.520833	0.219822	0.520707	0.123501	0.52129	0.0228882
																	0.522123	0.194073	0.522457	0.143528	0.52154	-0.0157356	0.522373	0.0648499	0.522167	0.219822	0.52204	0.123024	0.522623	0.023365
																	0.523457	0.194073	0.52379	0.144005	0.522873	-0.0152588	0.523707	0.0653267	0.5235	0.219822	0.523373	0.123024	0.523957	0.0238419
																	0.52479	0.19455	0.525123	0.144005	0.524207	-0.014782	0.52504	0.0662804	0.524833	0.219345	0.524707	0.123024	0.52529	0.0243187
																	0.526123	0.195503	0.526457	0.144482	0.52554	-0.014782	0.526373	0.067234	0.526167	0.218868	0.52604	0.123024	0.526623	0.0247955
																	0.527457	0.19598	0.52779	0.144958	0.526873	-0.0152588	0.527707	0.0681877	0.5275	0.218868	0.527373	0.123501	0.527957	0.0257492
																	0.52879	0.196457	0.529123	0.145912	0.528207	-0.0157356	0.52904	0.0691414	0.528833	0.218391	0.528707	0.124454	0.52929	0.0267029
																	0.530123	0.197411	0.530457	0.146866	0.52954	-0.0162125	0.530373	0.0696182	0.530167	0.218391	0.53004	0.125408	0.530623	0.0267029
																	0.531457	0.197887	0.53179	0.14782	0.530873	-0.0162125	0.531707	0.0700951	0.5315	0.219345	0.531373	0.125885	0.531957	0.0267029
																	0.53279	0.197887	0.533123	0.14925	0.532207	-0.0166893	0.53304	0.0696182	0.532833	0.220299	0.532707	0.126362	0.53329	0.0271797
																	0.534123	0.197887	0.534457	0.149727	0.53354	-0.0166893	0.534373	0.0696182	0.534167	0.221252	0.53404	0.127316	0.534623	0.0271797
																	0.535457	0.197887	0.53579	0.149727	0.534873	-0.0157356	0.535707	0.0696182	0.5355	0.222206	0.535373	0.127792	0.535957	0.0271797
																	0.53679	0.198364	0.537123	0.148773	0.536207	-0.0152588	0.53704	0.0691414	0.536833	0.22316	0.536707	0.128269	0.53729	0.0271797
																	0.538123	0.198841	0.538457	0.147343	0.53754	-0.014782	0.538373	0.0686646	0.538167	0.22459	0.53804	0.129223	0.538623	0.0267029
																	0.539457	0.199318	0.53979	0.145435	0.538873	-0.0143051	0.539707	0.0686646	0.5395	0.225544	0.539373	0.130177	0.539957	0.026226
																	0.54079	0.198841	0.541123	0.144482	0.540207	-0.014782	0.54104	0.0691414	0.540833	0.225544	0.540707	0.130177	0.54129	0.0252724
																	0.542123	0.198364	0.542457	0.144005	0.54154	-0.0152588	0.542373	0.0696182	0.542167	0.225067	0.54204	0.130177	0.542623	0.0247955
																	0.543457	0.197887	0.54379	0.144005	0.542873	-0.0166893	0.543707	0.0705719	0.5435	0.22459	0.543373	0.1297	0.543957	0.0243187
																	0.54479	0.197411	0.545123	0.144482	0.544207	-0.0181198	0.54504	0.0715256	0.544833	0.22459	0.544707	0.128746	0.54529	0.0228882
																	0.546123	0.196457	0.546457	0.145435	0.54554	-0.0195503	0.546373	0.0720024	0.546167	0.223637	0.54604	0.127792	0.546623	0.0219345
																	0.547457	0.19598	0.54779	0.146389	0.546873	-0.0195503	0.547707	0.0724792	0.5475	0.222683	0.547373	0.127792	0.547957	0.0219345
																	0.54879	0.195503	0.549123	0.146866	0.548207	-0.0190735	0.54904	0.0729561	0.548833	0.222206	0.548707	0.128269	0.54929	0.0224113
																	0.550123	0.19598	0.550457	0.146866	0.54954	-0.0185966	0.550373	0.0729561	0.550167	0.221252	0.55004	0.128746	0.550623	0.023365
																	0.551457	0.196457	0.55179	0.146389	0.550873	-0.017643	0.551707	0.0729561	0.5515	0.221252	0.551373	0.129223	0.551957	0.0243187
																	0.55279	0.197411	0.553123	0.146389	0.552207	-0.017643	0.55304	0.0734329	0.552833	0.221252	0.552707	0.1297	0.55329	0.0252724
																	0.554123	0.198841	0.554457	0.145912	0.55354	-0.0185966	0.554373	0.0739098	0.554167	0.221729	0.55404	0.1297	0.554623	0.0257492
																	0.555457	0.199795	0.55579	0.145912	0.554873	-0.0190735	0.555707	0.0743866	0.5555	0.222683	0.555373	0.129223	0.555957	0.0252724
																	0.55679	0.200748	0.557123	0.146389	0.556207	-0.0195503	0.55704	0.0743866	0.556833	0.224113	0.556707	0.128269	0.55729	0.0243187
																	0.558123	0.201225	0.558457	0.146389	0.55754	-0.0195503	0.558373	0.0743866	0.558167	0.225544	0.55804	0.127792	0.558623	0.0228882
																	0.559457	0.201702	0.55979	0.146389	0.558873	-0.0195503	0.559707	0.0743866	0.5595	0.226498	0.559373	0.127792	0.559957	0.0219345
																	0.56079	0.201702	0.561123	0.146866	0.560207	-0.0185966	0.56104	0.0743866	0.560833	0.227451	0.560707	0.127792	0.56129	0.0214577
																	0.562123	0.201702	0.562457	0.146866	0.56154	-0.017643	0.562373	0.0734329	0.562167	0.227451	0.56204	0.127792	0.562623	0.0224113
																	0.563457	0.202179	0.56379	0.147343	0.562873	-0.0171661	0.563707	0.0724792	0.5635	0.227451	0.563373	0.128269	0.563957	0.0238419
																	0.56479	0.202656	0.565123	0.14782	0.564207	-0.0171661	0.56504	0.0710487	0.564833	0.226974	0.564707	0.128746	0.56529	0.0252724
																	0.566123	0.202656	0.566457	0.14782	0.56554	-0.017643	0.566373	0.0700951	0.566167	0.226498	0.56604	0.129223	0.566623	0.0257492
																	0.567457	0.202656	0.56779	0.148773	0.566873	-0.017643	0.567707	0.0691414	0.5675	0.225067	0.567373	0.1297	0.567957	0.0257492
																	0.56879	0.202179	0.569123	0.149727	0.568207	-0.0181198	0.56904	0.0681877	0.568833	0.224113	0.568707	0.130653	0.56929	0.0252724
																	0.570123	0.201225	0.570457	0.150681	0.56954	-0.0185966	0.570373	0.0677109	0.570167	0.224113	0.57004	0.131607	0.570623	0.0247955
																	0.571457	0.200748	0.57179	0.151157	0.570873	-0.0195503	0.571707	0.0681877	0.5715	0.22459	0.571373	0.132561	0.571957	0.0243187
																	0.57279	0.200748	0.573123	0.151634	0.572207	-0.020504	0.57304	0.0696182	0.572833	0.225544	0.572707	0.133514	0.57329	0.023365
																	0.574123	0.201702	0.574457	0.151634	0.57354	-0.0209808	0.574373	0.0705719	0.574167	0.226021	0.57404	0.134468	0.574623	0.023365
																	0.575457	0.203133	0.57579	0.151634	0.574873	-0.0214577	0.575707	0.0715256	0.5755	0.226974	0.575373	0.134468	0.575957	0.023365
																	0.57679	0.204086	0.577123	0.151157	0.576207	-0.0219345	0.57704	0.0720024	0.576833	0.227451	0.576707	0.134945	0.57729	0.023365
																	0.578123	0.204563	0.578457	0.150681	0.57754	-0.0228882	0.578373	0.0720024	0.578167	0.227451	0.57804	0.134468	0.578623	0.0228882
																	0.579457	0.20504	0.57979	0.150681	0.578873	-0.023365	0.579707	0.0705719	0.5795	0.227451	0.579373	0.134468	0.579957	0.0228882
																	0.58079	0.204563	0.581123	0.150204	0.580207	-0.0243187	0.58104	0.0691414	0.580833	0.227451	0.580707	0.134468	0.58129	0.0228882
																	0.582123	0.204086	0.582457	0.14925	0.58154	-0.0252724	0.582373	0.0677109	0.582167	0.227928	0.58204	0.134945	0.582623	0.0228882
																	0.583457	0.203609	0.58379	0.148773	0.582873	-0.026226	0.583707	0.0677109	0.5835	0.227928	0.583373	0.135422	0.583957	0.0228882
																	0.58479	0.203133	0.585123	0.14782	0.584207	-0.0271797	0.58504	0.0681877	0.584833	0.227928	0.584707	0.135899	0.58529	0.0224113
																	0.586123	0.203133	0.586457	0.147343	0.58554	-0.0271797	0.586373	0.0691414	0.586167	0.228405	0.58604	0.135422	0.586623	0.0224113
																	0.587457	0.203609	0.58779	0.146389	0.586873	-0.0267029	0.587707	0.0696182	0.5875	0.227928	0.587373	0.135422	0.587957	0.0224113
																	0.58879	0.204086	0.589123	0.146389	0.588207	-0.0257492	0.58904	0.0700951	0.588833	0.227928	0.588707	0.134945	0.58929	0.023365
																	0.590123	0.204563	0.590457	0.146866	0.58954	-0.0243187	0.590373	0.0700951	0.590167	0.227928	0.59004	0.134468	0.590623	0.0238419
																	0.591457	0.20504	0.59179	0.14782	0.590873	-0.0228882	0.591707	0.0691414	0.5915	0.227928	0.591373	0.133991	0.591957	0.0243187
																	0.59279	0.205517	0.593123	0.14925	0.592207	-0.0214577	0.59304	0.0681877	0.592833	0.227928	0.592707	0.134468	0.59329	0.0243187
																	0.594123	0.20647	0.594457	0.151634	0.59354	-0.0195503	0.594373	0.0681877	0.594167	0.227928	0.59404	0.134468	0.594623	0.0243187
																	0.595457	0.206947	0.59579	0.153542	0.594873	-0.0181198	0.595707	0.0691414	0.5955	0.227928	0.595373	0.134945	0.595957	0.0243187
																	0.59679	0.206947	0.597123	0.154018	0.596207	-0.017643	0.59704	0.0700951	0.596833	0.228882	0.596707	0.135899	0.59729	0.0238419
																	0.598123	0.206947	0.598457	0.153542	0.59754	-0.017643	0.598373	0.0710487	0.598167	0.229359	0.59804	0.136375	0.598623	0.0238419
																	0.599457	0.207424	0.59979	0.152111	0.598873	-0.017643	0.599707	0.0715256	0.5995	0.230312	0.599373	0.136852	0.599957	0.0243187
																	0.60079	0.207424	0.601123	0.150681	0.600207	-0.0171661	0.60104	0.0720024	0.600833	0.231743	0.600707	0.137329	0.60129	0.0243187
																	0.602123	0.207424	0.602457	0.148773	0.60154	-0.017643	0.602373	0.0710487	0.602167	0.232697	0.60204	0.137806	0.602623	0.0238419
																	0.603457	0.207424	0.60379	0.14782	0.602873	-0.0181198	0.603707	0.0700951	0.6035	0.23365	0.603373	0.137329	0.603957	0.023365
																	0.60479	0.208378	0.605123	0.147343	0.604207	-0.0185966	0.60504	0.0691414	0.604833	0.23365	0.604707	0.136852	0.60529	0.0224113
																	0.606123	0.209332	0.606457	0.147343	0.60554	-0.0195503	0.606373	0.0686646	0.606167	0.23365	0.60604	0.136852	0.606623	0.0219345
																	0.607457	0.209808	0.60779	0.14782	0.606873	-0.020504	0.607707	0.0691414	0.6075	0.233173	0.607373	0.136852	0.607957	0.0214577
																	0.60879	0.210285	0.609123	0.148773	0.608207	-0.0209808	0.60904	0.0696182	0.608833	0.232697	0.608707	0.137329	0.60929	0.020504
																	0.610123	0.210762	0.610457	0.148773	0.60954	-0.0219345	0.610373	0.0700951	0.610167	0.23222	0.61004	0.137329	0.610623	0.020504
																	0.611457	0.210762	0.61179	0.148773	0.610873	-0.0224113	0.611707	0.0700951	0.6115	0.23222	0.611373	0.137806	0.611957	0.020504
																	0.61279	0.210285	0.613123	0.148296	0.612207	-0.0219345	0.61304	0.0700951	0.612833	0.232697	0.612707	0.13876	0.61329	0.0209808
																	0.614123	0.209808	0.614457	0.148296	0.61354	-0.0214577	0.614373	0.0700951	0.614167	0.233173	0.61404	0.139236	0.614623	0.020504
																	0.615457	0.209332	0.61579	0.14782	0.614873	-0.0209808	0.615707	0.0705719	0.6155	0.23365	0.615373	0.139236	0.615957	0.0200272
																	0.61679	0.208378	0.617123	0.14782	0.616207	-0.0209808	0.61704	0.0705719	0.616833	0.23365	0.616707	0.13876	0.61729	0.0200272
																	0.618123	0.207424	0.618457	0.148296	0.61754	-0.020504	0.618373	0.0705719	0.618167	0.234127	0.61804	0.138283	0.618623	0.0200272
																	0.619457	0.206947	0.61979	0.148773	0.618873	-0.020504	0.619707	0.0710487	0.6195	0.23365	0.619373	0.137806	0.619957	0.0200272
																	0.62079	0.206947	0.621123	0.150204	0.620207	-0.020504	0.62104	0.0710487	0.620833	0.233173	0.620707	0.137329	0.62129	0.020504
																	0.622123	0.207424	0.622457	0.151157	0.62154	-0.020504	0.622373	0.0710487	0.622167	0.232697	0.62204	0.136852	0.622623	0.0214577
																	0.623457	0.209332	0.62379	0.152111	0.622873	-0.020504	0.623707	0.0715256	0.6235	0.233173	0.623373	0.136852	0.623957	0.0228882
																	0.62479	0.210762	0.625123	0.152111	0.624207	-0.0209808	0.62504	0.0710487	0.624833	0.232697	0.624707	0.137329	0.62529	0.023365
																	0.626123	0.211716	0.626457	0.151634	0.62554	-0.0214577	0.626373	0.0710487	0.626167	0.232697	0.62604	0.137806	0.626623	0.023365
																	0.627457	0.212669	0.62779	0.150204	0.626873	-0.0214577	0.627707	0.0705719	0.6275	0.233173	0.627373	0.138283	0.627957	0.0228882
																	0.62879	0.213623	0.629123	0.148773	0.628207	-0.0219345	0.62904	0.0700951	0.628833	0.23365	0.628707	0.13876	0.62929	0.0228882
																	0.630123	0.213623	0.630457	0.14782	0.62954	-0.0228882	0.630373	0.0700951	0.630167	0.23365	0.63004	0.138283	0.630623	0.0228882
																	0.631457	0.213146	0.63179	0.147343	0.630873	-0.0238419	0.631707	0.0696182	0.6315	0.233173	0.631373	0.137806	0.631957	0.0228882
																	0.63279	0.212193	0.633123	0.148296	0.632207	-0.0243187	0.63304	0.0691414	0.632833	0.233173	0.632707	0.136852	0.63329	0.0228882
																	0.634123	0.211239	0.634457	0.14925	0.63354	-0.0257492	0.634373	0.0691414	0.634167	0.234127	0.63404	0.136375	0.634623	0.023365
																	0.635457	0.210285	0.63579	0.150681	0.634873	-0.0271797	0.635707	0.0686646	0.6355	0.234127	0.635373	0.135422	0.635957	0.0238419
																	0.63679	0.209808	0.637123	0.152111	0.636207	-0.0281334	0.63704	0.0686646	0.636833	0.234127	0.636707	0.134945	0.63729	0.023365
																	0.638123	0.209808	0.638457	0.152588	0.63754	-0.0290871	0.638373	0.0686646	0.638167	0.23365	0.63804	0.134945	0.638623	0.023365
																	0.639457	0.210285	0.63979	0.152111	0.638873	-0.0295639	0.639707	0.0681877	0.6395	0.234127	0.639373	0.135422	0.639957	0.0238419
																	0.64079	0.211716	0.641123	0.152111	0.640207	-0.0300407	0.64104	0.0686646	0.640833	0.234127	0.640707	0.136375	0.64129	0.0238419
																	0.642123	0.213623	0.642457	0.153065	0.64154	-0.0309944	0.642373	0.0691414	0.642167	0.234604	0.64204	0.137329	0.642623	0.0238419
																	0.643457	0.21553	0.64379	0.153542	0.642873	-0.0324249	0.643707	0.0696182	0.6435	0.234127	0.643373	0.139236	0.643957	0.0247955
																	0.64479	0.216484	0.645123	0.153542	0.644207	-0.0343323	0.64504	0.0696182	0.644833	0.23365	0.644707	0.140667	0.64529	0.0252724
																	0.646123	0.216961	0.646457	0.153065	0.64554	-0.0357628	0.646373	0.0696182	0.646167	0.233173	0.64604	0.142574	0.646623	0.026226
																	0.647457	0.216961	0.64779	0.153542	0.646873	-0.0371933	0.647707	0.0696182	0.6475	0.23365	0.647373	0.143528	0.647957	0.0267029
																	0.64879	0.216007	0.649123	0.153065	0.648207	-0.038147	0.64904	0.0696182	0.648833	0.23365	0.648707	0.143528	0.64929	0.0267029
																	0.650123	0.215054	0.650457	0.152111	0.64954	-0.0386238	0.650373	0.0696182	0.650167	0.234127	0.65004	0.143528	0.650623	0.0267029
																	0.651457	0.213623	0.65179	0.151634	0.650873	-0.0376701	0.651707	0.0696182	0.6515	0.234127	0.651373	0.143051	0.651957	0.0267029
																	0.65279	0.212669	0.653123	0.151634	0.652207	-0.0362396	0.65304	0.0700951	0.652833	0.235081	0.652707	0.142097	0.65329	0.0267029
																	0.654123	0.211716	0.654457	0.152111	0.65354	-0.0348091	0.654373	0.0700951	0.654167	0.235558	0.65404	0.141144	0.654623	0.0271797
																	0.655457	0.211239	0.65579	0.152111	0.654873	-0.0343323	0.655707	0.0700951	0.6555	0.236034	0.655373	0.14019	0.655957	0.0276566
																	0.65679	0.211239	0.657123	0.152111	0.656207	-0.0338554	0.65704	0.0700951	0.656833	0.236034	0.656707	0.139713	0.65729	0.0290871
																	0.658123	0.211239	0.658457	0.152588	0.65754	-0.0338554	0.658373	0.0705719	0.658167	0.236034	0.65804	0.139713	0.658623	0.0295639
																	0.659457	0.211716	0.65979	0.154018	0.658873	-0.0338554	0.659707	0.0700951	0.6595	0.236034	0.659373	0.14019	0.659957	0.0300407
																	0.66079	0.212669	0.661123	0.155449	0.660207	-0.0338554	0.66104	0.0696182	0.660833	0.236511	0.660707	0.139713	0.66129	0.0300407
																	0.662123	0.213146	0.662457	0.156879	0.66154	-0.0343323	0.662373	0.0691414	0.662167	0.236988	0.66204	0.13876	0.662623	0.0295639
																	0.663457	0.213623	0.66379	0.157833	0.662873	-0.0348091	0.663707	0.0681877	0.6635	0.236988	0.663373	0.137806	0.663957	0.0290871
																	0.66479	0.2141	0.665123	0.158787	0.664207	-0.0343323	0.66504	0.067234	0.664833	0.236988	0.664707	0.136375	0.66529	0.0286102
																	0.666123	0.215054	0.666457	0.15974	0.66554	-0.0333786	0.666373	0.0662804	0.666167	0.236034	0.66604	0.134945	0.666623	0.0276566
																	0.667457	0.216007	0.66779	0.15974	0.666873	-0.0329018	0.667707	0.0648499	0.6675	0.235558	0.667373	0.133991	0.667957	0.026226
																	0.66879	0.216961	0.669123	0.15974	0.668207	-0.0319481	0.66904	0.0638962	0.668833	0.235081	0.668707	0.133514	0.66929	0.0252724
																	0.670123	0.217438	0.670457	0.159264	0.66954	-0.0314713	0.670373	0.0634193	0.670167	0.235081	0.67004	0.133514	0.670623	0.0243187
																	0.671457	0.217438	0.67179	0.158787	0.670873	-0.0305176	0.671707	0.0629425	0.6715	0.235081	0.671373	0.133991	0.671957	0.0238419
																	0.67279	0.217438	0.673123	0.15831	0.672207	-0.0300407	0.67304	0.0634193	0.672833	0.235081	0.672707	0.134945	0.67329	0.023365
																	0.674123	0.217438	0.674457	0.157833	0.67354	-0.0295639	0.674373	0.064373	0.674167	0.235558	0.67404	0.135422	0.674623	0.0238419
																	0.675457	0.216961	0.67579	0.157833	0.674873	-0.0290871	0.675707	0.0653267	0.6755	0.236034	0.675373	0.135899	0.675957	0.0247955
																	0.67679	0.216961	0.677123	0.15831	0.676207	-0.0290871	0.67704	0.0667572	0.676833	0.236511	0.676707	0.136852	0.67729	0.0257492
																	0.678123	0.216961	0.678457	0.15831	0.67754	-0.0295639	0.678373	0.0686646	0.678167	0.236988	0.67804	0.136852	0.678623	0.026226
																	0.679457	0.217438	0.67979	0.157833	0.678873	-0.0300407	0.679707	0.0705719	0.6795	0.237465	0.679373	0.136852	0.679957	0.026226
																	0.68079	0.217915	0.681123	0.157833	0.680207	-0.0300407	0.68104	0.0720024	0.680833	0.237942	0.680707	0.136375	0.68129	0.0267029
																	0.682123	0.217915	0.682457	0.157833	0.68154	-0.0295639	0.682373	0.0729561	0.682167	0.238419	0.68204	0.135422	0.682623	0.0267029
																	0.683457	0.218391	0.68379	0.157356	0.682873	-0.0286102	0.683707	0.0729561	0.6835	0.239372	0.683373	0.135422	0.683957	0.0271797
																	0.68479	0.217915	0.685123	0.156403	0.684207	-0.0281334	0.68504	0.0729561	0.684833	0.239849	0.684707	0.135422	0.68529	0.0276566
																	0.686123	0.217438	0.686457	0.155926	0.68554	-0.0271797	0.686373	0.0724792	0.686167	0.24128	0.68604	0.135899	0.686623	0.0281334
																	0.687457	0.216484	0.68779	0.155926	0.686873	-0.0267029	0.687707	0.0720024	0.6875	0.241756	0.687373	0.135899	0.687957	0.0281334
																	0.68879	0.216007	0.689123	0.155449	0.688207	-0.0267029	0.68904	0.0710487	0.688833	0.241756	0.688707	0.135899	0.68929	0.0276566
																	0.690123	0.216484	0.690457	0.154495	0.68954	-0.0276566	0.690373	0.0700951	0.690167	0.241756	0.69004	0.136852	0.690623	0.0267029
																	0.691457	0.216961	0.69179	0.153065	0.690873	-0.0290871	0.691707	0.0691414	0.6915	0.24128	0.691373	0.136852	0.691957	0.0257492
																	0.69279	0.216961	0.693123	0.152588	0.692207	-0.0300407	0.69304	0.0696182	0.692833	0.240326	0.692707	0.136852	0.69329	0.0257492
																	0.694123	0.217438	0.694457	0.152588	0.69354	-0.0309944	0.694373	0.0696182	0.694167	0.239849	0.69404	0.137329	0.694623	0.0257492
																	0.695457	0.217915	0.69579	0.153065	0.694873	-0.0314713	0.695707	0.0691414	0.6955	0.239849	0.695373	0.138283	0.695957	0.0267029
																	0.69679	0.218868	0.697123	0.153065	0.696207	-0.0319481	0.69704	0.0681877	0.696833	0.240326	0.696707	0.139236	0.69729	0.0267029
																	0.698123	0.219345	0.698457	0.154018	0.69754	-0.0324249	0.698373	0.0677109	0.698167	0.240803	0.69804	0.139236	0.698623	0.0267029
																	0.699457	0.219822	0.69979	0.154972	0.698873	-0.0329018	0.699707	0.067234	0.6995	0.241756	0.699373	0.139236	0.699957	0.0267029
																	0.70079	0.220299	0.701123	0.155926	0.700207	-0.0329018	0.70104	0.0662804	0.700833	0.24271	0.700707	0.139236	0.70129	0.026226
																	0.702123	0.221252	0.702457	0.155926	0.70154	-0.0329018	0.702373	0.0653267	0.702167	0.243664	0.70204	0.139713	0.702623	0.0257492
																	0.703457	0.221729	0.70379	0.155449	0.702873	-0.0329018	0.703707	0.064373	0.7035	0.243664	0.703373	0.14019	0.703957	0.0257492
																	0.70479	0.221729	0.705123	0.155449	0.704207	-0.0333786	0.70504	0.064373	0.704833	0.243664	0.704707	0.141144	0.70529	0.0257492
																	0.706123	0.221252	0.706457	0.156403	0.70554	-0.0333786	0.706373	0.064373	0.706167	0.24271	0.70604	0.142097	0.706623	0.026226
																	0.707457	0.220776	0.70779	0.156879	0.706873	-0.0324249	0.707707	0.0648499	0.7075	0.242233	0.707373	0.143051	0.707957	0.0267029
																	0.70879	0.220299	0.709123	0.156879	0.708207	-0.0319481	0.70904	0.0653267	0.708833	0.24128	0.708707	0.143051	0.70929	0.0276566
																	0.710123	0.219822	0.710457	0.157356	0.70954	-0.0309944	0.710373	0.0658035	0.710167	0.240803	0.71004	0.143051	0.710623	0.0281334
																	0.711457	0.220299	0.71179	0.157833	0.710873	-0.0309944	0.711707	0.067234	0.7115	0.24128	0.711373	0.142574	0.711957	0.0290871
																	0.71279	0.221252	0.713123	0.15831	0.712207	-0.0309944	0.71304	0.0686646	0.712833	0.24128	0.712707	0.141621	0.71329	0.0295639
																	0.714123	0.221729	0.714457	0.15831	0.71354	-0.0314713	0.714373	0.0700951	0.714167	0.241756	0.71404	0.140667	0.714623	0.0290871
																	0.715457	0.222206	0.71579	0.158787	0.714873	-0.0324249	0.715707	0.0710487	0.7155	0.242233	0.715373	0.140667	0.715957	0.0276566
																	0.71679	0.222206	0.717123	0.15974	0.716207	-0.0343323	0.71704	0.0720024	0.716833	0.24271	0.716707	0.140667	0.71729	0.0267029
																	0.718123	0.222206	0.718457	0.160694	0.71754	-0.0357628	0.718373	0.0724792	0.718167	0.24271	0.71804	0.140667	0.718623	0.0267029
																	0.719457	0.222206	0.71979	0.161171	0.718873	-0.0371933	0.719707	0.0729561	0.7195	0.242233	0.719373	0.141144	0.719957	0.0271797
																	0.72079	0.222206	0.721123	0.161648	0.720207	-0.038147	0.72104	0.0724792	0.720833	0.242233	0.720707	0.141621	0.72129	0.0281334
																	0.722123	0.222206	0.722457	0.162125	0.72154	-0.0395775	0.722373	0.0715256	0.722167	0.243187	0.72204	0.142574	0.722623	0.0290871
																	0.723457	0.222683	0.72379	0.163078	0.722873	-0.0414848	0.723707	0.0705719	0.7235	0.244617	0.723373	0.143528	0.723957	0.0300407
																	0.72479	0.22316	0.725123	0.163555	0.724207	-0.0424385	0.72504	0.0700951	0.724833	0.246525	0.724707	0.144958	0.72529	0.0305176
																	0.726123	0.223637	0.726457	0.164986	0.72554	-0.043869	0.726373	0.0696182	0.726167	0.247955	0.72604	0.145435	0.726623	0.0305176
																	0.727457	0.224113	0.72779	0.166416	0.726873	-0.0452995	0.727707	0.0686646	0.7275	0.249386	0.727373	0.145435	0.727957	0.0295639
																	0.72879	0.22459	0.729123	0.167847	0.728207	-0.0462532	0.72904	0.0677109	0.728833	0.249863	0.728707	0.145912	0.72929	0.0281334
																	0.730123	0.225544	0.730457	0.1688	0.72954	-0.0462532	0.730373	0.0677109	0.730167	0.25034	0.73004	0.145912	0.730623	0.0271797
																	0.731457	0.226498	0.73179	0.168324	0.730873	-0.0462532	0.731707	0.0677109	0.7315	0.250816	0.731373	0.145435	0.731957	0.0271797
																	0.73279	0.227928	0.733123	0.16737	0.732207	-0.0457764	0.73304	0.0686646	0.732833	0.251293	0.732707	0.145435	0.73329	0.0271797
																	0.734123	0.229359	0.734457	0.166416	0.73354	-0.0452995	0.734373	0.0691414	0.734167	0.252247	0.73404	0.145435	0.734623	0.0271797
																	0.735457	0.229836	0.73579	0.165462	0.734873	-0.043869	0.735707	0.0696182	0.7355	0.253677	0.735373	0.144958	0.735957	0.0271797
																	0.73679	0.229836	0.737123	0.164986	0.736207	-0.0424385	0.73704	0.0700951	0.736833	0.254631	0.736707	0.144958	0.73729	0.0271797
																	0.738123	0.229836	0.738457	0.165462	0.73754	-0.0414848	0.738373	0.0700951	0.738167	0.255108	0.73804	0.145435	0.738623	0.0271797
																	0.739457	0.229836	0.73979	0.165939	0.738873	-0.0414848	0.739707	0.0700951	0.7395	0.255108	0.739373	0.145435	0.739957	0.026226
																	0.74079	0.229836	0.741123	0.166416	0.740207	-0.0405312	0.74104	0.0700951	0.740833	0.254154	0.740707	0.146389	0.74129	0.0257492
																	0.742123	0.230312	0.742457	0.166416	0.74154	-0.0395775	0.742373	0.0700951	0.742167	0.253677	0.74204	0.147343	0.742623	0.0257492
																	0.743457	0.231266	0.74379	0.166416	0.742873	-0.038147	0.743707	0.0700951	0.7435	0.252724	0.743373	0.148296	0.743957	0.0267029
																	0.74479	0.23222	0.745123	0.165939	0.744207	-0.0371933	0.74504	0.0710487	0.744833	0.252247	0.744707	0.14925	0.74529	0.0276566
																	0.746123	0.233173	0.746457	0.165939	0.74554	-0.0352859	0.746373	0.0720024	0.746167	0.252247	0.74604	0.14925	0.746623	0.0281334
																	0.747457	0.23365	0.74779	0.166416	0.746873	-0.0338554	0.747707	0.0729561	0.7475	0.252247	0.747373	0.149727	0.747957	0.0286102
																	0.74879	0.234127	0.749123	0.16737	0.748207	-0.0329018	0.74904	0.0729561	0.748833	0.25177	0.748707	0.150204	0.74929	0.0295639
																	0.750123	0.234604	0.750457	0.168324	0.74954	-0.0324249	0.750373	0.0734329	0.750167	0.25177	0.75004	0.150204	0.750623	0.0300407
																	0.751457	0.234604	0.75179	0.1688	0.750873	-0.0319481	0.751707	0.0739098	0.7515	0.25177	0.751373	0.150681	0.751957	0.0300407
																	0.75279	0.234604	0.753123	0.169277	0.752207	-0.0309944	0.75304	0.0748634	0.752833	0.252247	0.752707	0.151157	0.75329	0.0300407
																	0.754123	0.235081	0.754457	0.169754	0.75354	-0.0305176	0.754373	0.0753403	0.754167	0.252724	0.75404	0.151634	0.754623	0.0305176
																	0.755457	0.235081	0.75579	0.170231	0.754873	-0.0300407	0.755707	0.0753403	0.7555	0.253677	0.755373	0.151634	0.755957	0.0314713
																	0.75679	0.234604	0.757123	0.170708	0.756207	-0.0300407	0.75704	0.0753403	0.756833	0.255585	0.756707	0.152111	0.75729	0.0314713
																	0.758123	0.234127	0.758457	0.170708	0.75754	-0.0295639	0.758373	0.0743866	0.758167	0.256538	0.75804	0.153065	0.758623	0.0309944
																	0.759457	0.234604	0.75979	0.170708	0.758873	-0.0295639	0.759707	0.0739098	0.7595	0.257492	0.759373	0.154018	0.759957	0.0300407
																	0.76079	0.235081	0.761123	0.170708	0.760207	-0.0300407	0.76104	0.0739098	0.760833	0.257492	0.760707	0.155449	0.76129	0.0295639
																	0.762123	0.236034	0.762457	0.170231	0.76154	-0.0305176	0.762373	0.0743866	0.762167	0.257015	0.76204	0.155926	0.762623	0.0290871
																	0.763457	0.236988	0.76379	0.169754	0.762873	-0.0309944	0.763707	0.0753403	0.7635	0.256062	0.763373	0.156403	0.763957	0.0290871
																	0.76479	0.237942	0.765123	0.1688	0.764207	-0.0309944	0.76504	0.0758171	0.764833	0.256062	0.764707	0.155926	0.76529	0.0300407
																	0.766123	0.239372	0.766457	0.168324	0.76554	-0.0314713	0.766373	0.0762939	0.766167	0.256062	0.76604	0.155449	0.766623	0.0314713
																	0.767457	0.239849	0.76779	0.169277	0.766873	-0.0319481	0.767707	0.0767708	0.7675	0.256538	0.767373	0.154495	0.767957	0.0324249
																	0.76879	0.240326	0.769123	0.170231	0.768207	-0.0314713	0.76904	0.0762939	0.768833	0.257492	0.768707	0.153542	0.76929	0.0333786
																	0.770123	0.240803	0.770457	0.171661	0.76954	-0.0309944	0.770373	0.0753403	0.770167	0.258923	0.77004	0.153065	0.770623	0.0338554
																	0.771457	0.241756	0.77179	0.173092	0.770873	-0.0305176	0.771707	0.0739098	0.7715	0.260353	0.771373	0.152588	0.771957	0.0348091
																	0.77279	0.243187	0.773123	0.174046	0.772207	-0.0300407	0.77304	0.0729561	0.772833	0.261784	0.772707	0.152111	0.77329	0.0348091
																	0.774123	0.244617	0.774457	0.174522	0.77354	-0.0290871	0.774373	0.0729561	0.774167	0.26226	0.77404	0.152588	0.774623	0.0348091
																	0.775457	0.246048	0.77579	0.174046	0.774873	-0.0286102	0.775707	0.0734329	0.7755	0.262737	0.775373	0.153542	0.775957	0.0348091
																	0.77679	0.247955	0.777123	0.173092	0.776207	-0.0281334	0.77704	0.0734329	0.776833	0.263691	0.776707	0.154018	0.77729	0.0348091
																	0.778123	0.248909	0.778457	0.172615	0.77754	-0.0276566	0.778373	0.0739098	0.778167	0.264645	0.77804	0.154972	0.778623	0.0348091
																	0.779457	0.249386	0.77979	0.172615	0.778873	-0.0271797	0.779707	0.0743866	0.7795	0.265598	0.779373	0.155926	0.779957	0.0348091
																	0.78079	0.249386	0.781123	0.174046	0.780207	-0.0267029	0.78104	0.0753403	0.780833	0.266552	0.780707	0.157356	0.78129	0.0348091
																	0.782123	0.249386	0.782457	0.17643	0.78154	-0.0257492	0.782373	0.0758171	0.782167	0.267506	0.78204	0.15831	0.782623	0.0357628
																	0.783457	0.249386	0.78379	0.178814	0.782873	-0.0247955	0.783707	0.0772476	0.7835	0.268459	0.783373	0.159264	0.783957	0.0371933
																	0.78479	0.249863	0.785123	0.180721	0.784207	-0.0243187	0.78504	0.0782013	0.784833	0.269413	0.784707	0.160694	0.78529	0.038147
																	0.786123	0.25034	0.786457	0.182152	0.78554	-0.0243187	0.786373	0.0796318	0.786167	0.26989	0.78604	0.162601	0.786623	0.0391006
																	0.787457	0.25177	0.78779	0.183105	0.786873	-0.0238419	0.787707	0.0805855	0.7875	0.26989	0.787373	0.164032	0.787957	0.0395775
																	0.78879	0.254154	0.789123	0.183582	0.788207	-0.0238419	0.78904	0.0815392	0.788833	0.270844	0.788707	0.164509	0.78929	0.0405312
																	0.790123	0.256538	0.790457	0.184059	0.78954	-0.0238419	0.790373	0.082016	0.790167	0.272274	0.79004	0.164986	0.790623	0.0414848
																	0.791457	0.258923	0.79179	0.18549	0.790873	-0.0238419	0.791707	0.0829697	0.7915	0.274658	0.791373	0.164509	0.791957	0.0419617
																	0.79279	0.26083	0.793123	0.18692	0.792207	-0.0243187	0.79304	0.0839233	0.792833	0.276566	0.792707	0.164509	0.79329	0.0429153
																	0.794123	0.263691	0.794457	0.188351	0.79354	-0.0238419	0.794373	0.0858307	0.794167	0.279427	0.79404	0.164986	0.794623	0.0443459
																	0.795457	0.266075	0.79579	0.189781	0.794873	-0.0228882	0.795707	0.0872612	0.7955	0.281811	0.795373	0.166893	0.795957	0.0452995
																	0.79679	0.267982	0.797123	0.191212	0.796207	-0.0209808	0.79704	0.0891685	0.796833	0.284195	0.796707	0.169277	0.79729	0.0462532
																	0.798123	0.269413	0.798457	0.192642	0.79754	-0.0190735	0.798373	0.0910759	0.798167	0.286102	0.79804	0.172615	0.798623	0.0472069
																	0.799457	0.27132	0.79979	0.194073	0.798873	-0.0162125	0.799707	0.0925064	0.7995	0.286579	0.799373	0.17643	0.799957	0.0481606
																	0.80079	0.272751	0.801123	0.196457	0.800207	-0.0138283	0.80104	0.0939369	0.800833	0.286579	0.800707	0.179768	0.80129	0.0491142
																	0.802123	0.274658	0.802457	0.199795	0.80154	-0.0119209	0.802373	0.0948906	0.802167	0.287056	0.80204	0.181675	0.802623	0.0505447
																	0.803457	0.276566	0.80379	0.203133	0.802873	-0.0100136	0.803707	0.0967979	0.8035	0.288486	0.803373	0.182629	0.803957	0.0524521
																	0.80479	0.277996	0.805123	0.206947	0.804207	-0.00858307	0.80504	0.099659	0.804833	0.290871	0.804707	0.184536	0.80529	0.0543594
																	0.806123	0.28038	0.806457	0.210285	0.80554	-0.00715256	0.806373	0.10252	0.806167	0.294685	0.80604	0.186443	0.806623	0.0567436
																	0.807457	0.282764	0.80779	0.213146	0.806873	-0.00572205	0.807707	0.106335	0.8075	0.299454	0.807373	0.189304	0.807957	0.0591278
																	0.80879	0.285625	0.809123	0.21553	0.808207	-0.00476837	0.80904	0.110626	0.808833	0.304699	0.808707	0.192642	0.80929	0.061512
																	0.810123	0.288963	0.810457	0.218391	0.80954	-0.00238419	0.810373	0.115395	0.810167	0.309467	0.81004	0.196934	0.810623	0.0638962
																	0.811457	0.292301	0.81179	0.220776	0.810873	0.000476837	0.811707	0.119686	0.8115	0.313759	0.811373	0.202179	0.811957	0.0667572
																	0.81279	0.295639	0.813123	0.224113	0.812207	0.0038147	0.81304	0.123501	0.812833	0.317097	0.812707	0.205994	0.81329	0.0691414
																	0.814123	0.299454	0.814457	0.227451	0.81354	0.00762939	0.814373	0.126839	0.814167	0.319958	0.81404	0.209332	0.814623	0.0710487
																	0.815457	0.302792	0.81579	0.231266	0.814873	0.0114441	0.815707	0.130653	0.8155	0.322342	0.815373	0.212669	0.815957	0.0734329
																	0.81679	0.306129	0.817123	0.235081	0.816207	0.0157356	0.81704	0.133991	0.816833	0.32568	0.816707	0.21553	0.81729	0.0762939
																	0.818123	0.309944	0.818457	0.239372	0.81754	0.0200272	0.818373	0.137329	0.818167	0.329018	0.81804	0.218868	0.818623	0.0796318
																	0.819457	0.313282	0.81979	0.243664	0.818873	0.0243187	0.819707	0.140667	0.8195	0.333309	0.819373	0.222683	0.819957	0.0829697
																	0.82079	0.317574	0.821123	0.248432	0.820207	0.0276566	0.82104	0.144005	0.820833	0.338078	0.820707	0.226974	0.82129	0.0867844
																	0.822123	0.322342	0.822457	0.253677	0.82154	0.0309944	0.822373	0.147343	0.822167	0.342846	0.82204	0.23222	0.822623	0.0910759
																	0.823457	0.32711	0.82379	0.258923	0.822873	0.0352859	0.823707	0.150204	0.8235	0.348091	0.823373	0.237465	0.823957	0.0958443
																	0.82479	0.331879	0.825123	0.265121	0.824207	0.0395775	0.82504	0.153065	0.824833	0.352859	0.824707	0.242233	0.82529	0.100136
																	0.826123	0.337124	0.826457	0.270844	0.82554	0.043869	0.826373	0.156879	0.826167	0.357628	0.82604	0.247478	0.826623	0.103951
																	0.827457	0.342369	0.82779	0.276566	0.826873	0.0476837	0.827707	0.160694	0.8275	0.362396	0.827373	0.25177	0.827957	0.107765
																	0.82879	0.348091	0.829123	0.282288	0.828207	0.0510216	0.82904	0.165939	0.828833	0.367165	0.828707	0.256538	0.82929	0.112534
																	0.830123	0.352859	0.830457	0.287533	0.82954	0.0548363	0.830373	0.171185	0.830167	0.371933	0.83004	0.261307	0.830623	0.116825
																	0.831457	0.358582	0.83179	0.292778	0.830873	0.0591278	0.831707	0.17643	0.8315	0.377178	0.831373	0.266075	0.831957	0.121117
																	0.83279	0.364304	0.833123	0.297546	0.832207	0.0629425	0.83304	0.181198	0.832833	0.3829	0.832707	0.271797	0.83329	0.125408
																	0.834123	0.369549	0.834457	0.302792	0.83354	0.067234	0.834373	0.186443	0.834167	0.389099	0.83404	0.277519	0.834623	0.129223
																	0.835457	0.374794	0.83579	0.308514	0.834873	0.0715256	0.835707	0.192165	0.8355	0.395775	0.835373	0.284195	0.835957	0.133038
																	0.83679	0.380516	0.837123	0.314236	0.836207	0.0762939	0.83704	0.198364	0.836833	0.402451	0.836707	0.290871	0.83729	0.136375
																	0.838123	0.385761	0.838457	0.319958	0.83754	0.0815392	0.838373	0.204086	0.838167	0.408649	0.83804	0.297546	0.838623	0.139713
																	0.839457	0.391006	0.83979	0.32568	0.838873	0.0872612	0.839707	0.210285	0.8395	0.413895	0.839373	0.304222	0.839957	0.144005
																	0.84079	0.396252	0.841123	0.330925	0.840207	0.0929832	0.84104	0.216484	0.840833	0.418663	0.840707	0.310898	0.84129	0.148296
																	0.842123	0.401974	0.842457	0.335693	0.84154	0.0987053	0.842373	0.222206	0.842167	0.423431	0.84204	0.31662	0.842623	0.152588
																	0.843457	0.407696	0.84379	0.340939	0.842873	0.103951	0.843707	0.226498	0.8435	0.4282	0.843373	0.322342	0.843957	0.157356
																	0.84479	0.413418	0.845123	0.345707	0.844207	0.109673	0.84504	0.229836	0.844833	0.433445	0.844707	0.327587	0.84529	0.162601
																	0.846123	0.41914	0.846457	0.350475	0.84554	0.114441	0.846373	0.233173	0.846167	0.43869	0.84604	0.333309	0.846623	0.168324
																	0.847457	0.425339	0.84779	0.355721	0.846873	0.119209	0.847707	0.236511	0.8475	0.444412	0.847373	0.338554	0.847957	0.173569
																	0.84879	0.431061	0.849123	0.360966	0.848207	0.123978	0.84904	0.239849	0.848833	0.449657	0.848707	0.344276	0.84929	0.178814
																	0.850123	0.436306	0.850457	0.366211	0.84954	0.128746	0.850373	0.243664	0.850167	0.454903	0.85004	0.349998	0.850623	0.184536
																	0.851457	0.441551	0.85179	0.370502	0.850873	0.133514	0.851707	0.248432	0.8515	0.459671	0.851373	0.356197	0.851957	0.189781
																	0.85279	0.446796	0.853123	0.374794	0.852207	0.13876	0.85304	0.254631	0.852833	0.465393	0.852707	0.361919	0.85329	0.195026
																	0.854123	0.452518	0.854457	0.379562	0.85354	0.143528	0.854373	0.261307	0.854167	0.471115	0.85404	0.367641	0.854623	0.200272
																	0.855457	0.458241	0.85579	0.385284	0.854873	0.148773	0.855707	0.267982	0.8555	0.477791	0.855373	0.37384	0.855957	0.205994
																	0.85679	0.463963	0.857123	0.391483	0.856207	0.154018	0.85704	0.274658	0.856833	0.484467	0.856707	0.379562	0.85729	0.211716
																	0.858123	0.470161	0.858457	0.397682	0.85754	0.159264	0.858373	0.281334	0.858167	0.491142	0.85804	0.385761	0.858623	0.216961
																	0.859457	0.476837	0.85979	0.404835	0.858873	0.164032	0.859707	0.28801	0.8595	0.497341	0.859373	0.39196	0.859957	0.222206
																	0.86079	0.48399	0.861123	0.411987	0.860207	0.1688	0.86104	0.293732	0.860833	0.503063	0.860707	0.398636	0.86129	0.227451
																	0.862123	0.491142	0.862457	0.418663	0.86154	0.173092	0.862373	0.299454	0.862167	0.508785	0.86204	0.404835	0.862623	0.23222
																	0.863457	0.497818	0.86379	0.424862	0.862873	0.17786	0.863707	0.305653	0.8635	0.514507	0.863373	0.411034	0.863957	0.236511
																	0.86479	0.504017	0.865123	0.430584	0.864207	0.182152	0.86504	0.311852	0.864833	0.520229	0.864707	0.417233	0.86529	0.24128
																	0.866123	0.509739	0.866457	0.436306	0.86554	0.18692	0.866373	0.31805	0.866167	0.526428	0.86604	0.422955	0.866623	0.246048
																	0.867457	0.515461	0.86779	0.442028	0.866873	0.191689	0.867707	0.324249	0.8675	0.533104	0.867373	0.428677	0.867957	0.251293
																	0.86879	0.520706	0.869123	0.447273	0.868207	0.196934	0.86904	0.330925	0.868833	0.53978	0.868707	0.434875	0.86929	0.256538
																	0.870123	0.525475	0.870457	0.452518	0.86954	0.202656	0.870373	0.33617	0.870167	0.546455	0.87004	0.442028	0.870623	0.26226
																	0.871457	0.531197	0.87179	0.458241	0.870873	0.208855	0.871707	0.341415	0.8715	0.553131	0.871373	0.449657	0.871957	0.268459
																	0.87279	0.537872	0.873123	0.464916	0.872207	0.21553	0.87304	0.346661	0.872833	0.55933	0.872707	0.457764	0.87329	0.275612
																	0.874123	0.545025	0.874457	0.472069	0.87354	0.222206	0.874373	0.352859	0.874167	0.566006	0.87404	0.46587	0.874623	0.282288
																	0.875457	0.551701	0.87579	0.479698	0.874873	0.228882	0.875707	0.359535	0.8755	0.573158	0.875373	0.474453	0.875957	0.289917
																	0.87679	0.558853	0.877123	0.487328	0.876207	0.236034	0.87704	0.367165	0.876833	0.580311	0.876707	0.483036	0.87729	0.297546
																	0.878123	0.566483	0.878457	0.494957	0.87754	0.243664	0.878373	0.375748	0.878167	0.58794	0.87804	0.490665	0.878623	0.305176
																	0.879457	0.573635	0.87979	0.502586	0.878873	0.251293	0.879707	0.384808	0.8795	0.596046	0.879373	0.498772	0.879957	0.311852
																	0.88079	0.581264	0.881123	0.510216	0.880207	0.257969	0.88104	0.393867	0.880833	0.60463	0.880707	0.506401	0.88129	0.31805
																	0.882123	0.589371	0.882457	0.517845	0.88154	0.265121	0.882373	0.402451	0.882167	0.613689	0.88204	0.514984	0.882623	0.324726
																	0.883457	0.597954	0.88379	0.525951	0.882873	0.272751	0.883707	0.410557	0.8835	0.622272	0.883373	0.524044	0.883957	0.331879
																	0.88479	0.607014	0.885123	0.534534	0.884207	0.279903	0.88504	0.418663	0.884833	0.630379	0.884707	0.534058	0.88529	0.339508
																	0.886123	0.615597	0.886457	0.542641	0.88554	0.287533	0.886373	0.426769	0.886167	0.638962	0.88604	0.544071	0.886623	0.347137
																	0.887457	0.624657	0.88779	0.551224	0.886873	0.295639	0.887707	0.436306	0.8875	0.647545	0.887373	0.554562	0.887957	0.356674
																	0.88879	0.63324	0.889123	0.560284	0.888207	0.305176	0.88904	0.44632	0.888833	0.657082	0.888707	0.565052	0.88929	0.366688
																	0.890123	0.6423	0.890457	0.570297	0.88954	0.315666	0.890373	0.45681	0.890167	0.667095	0.89004	0.576019	0.890623	0.377178
																	0.891457	0.65136	0.89179	0.579834	0.890873	0.327587	0.891707	0.467777	0.8915	0.678062	0.891373	0.58794	0.891957	0.388622
																	0.89279	0.659943	0.893123	0.590801	0.892207	0.339985	0.89304	0.479221	0.892833	0.69046	0.892707	0.599861	0.89329	0.39959
																	0.894123	0.669479	0.894457	0.603199	0.89354	0.352859	0.894373	0.491619	0.894167	0.703335	0.89404	0.612259	0.894623	0.410557
																	0.895457	0.679493	0.89579	0.615597	0.894873	0.366211	0.895707	0.504494	0.8955	0.716209	0.895373	0.62561	0.895957	0.421524
																	0.89679	0.69046	0.897123	0.628471	0.896207	0.379562	0.89704	0.518322	0.896833	0.729084	0.896707	0.639915	0.89729	0.432968
																	0.898123	0.701904	0.898457	0.641346	0.89754	0.393867	0.898373	0.533104	0.898167	0.742912	0.89804	0.654697	0.898623	0.444889
																	0.899457	0.714302	0.89979	0.655651	0.898873	0.408173	0.899707	0.54884	0.8995	0.757694	0.899373	0.670433	0.899957	0.457287
																	0.90079	0.727654	0.901123	0.670433	0.900207	0.423431	0.90104	0.565529	0.900833	0.77343	0.900707	0.686646	0.90129	0.471592
																	0.902123	0.743389	0.902457	0.686169	0.90154	0.439644	0.902373	0.583649	0.902167	0.790119	0.90204	0.703812	0.902623	0.486851
																	0.903457	0.760078	0.90379	0.702381	0.902873	0.45681	0.903707	0.601768	0.9035	0.808716	0.903373	0.721931	0.903957	0.50354
																	0.90479	0.777721	0.905123	0.720024	0.904207	0.47493	0.90504	0.621319	0.904833	0.828743	0.904707	0.741482	0.90529	0.52166
																	0.906123	0.796318	0.906457	0.739098	0.90554	0.493526	0.906373	0.641346	0.906167	0.850201	0.90604	0.761509	0.906623	0.54121
																	0.907457	0.815868	0.90779	0.758648	0.906873	0.513077	0.907707	0.662327	0.9075	0.872612	0.907373	0.782967	0.907957	0.561237
																	0.90879	0.836849	0.909123	0.780106	0.908207	0.534058	0.90904	0.684261	0.908833	0.896454	0.908707	0.805855	0.90929	0.582695
																	0.910123	0.858784	0.910457	0.803471	0.90954	0.555992	0.910373	0.707626	0.910167	0.921249	0.91004	0.829697	0.910623	0.605583
																	0.911457	0.881195	0.91179	0.828266	0.910873	0.579357	0.911707	0.733376	0.9115	0.947475	0.911373	0.854969	0.911957	0.629902
																	0.91279	0.905514	0.913123	0.853539	0.912207	0.604153	0.91304	0.760555	0.912833	0.976086	0.912707	0.882149	0.91329	0.655651
																	0.914123	0.930786	0.914457	0.879765	0.91354	0.631332	0.914373	0.789642	0.914167	1.00613	0.91404	0.910759	0.914623	0.682354
																	0.915457	0.957966	0.91579	0.908375	0.914873	0.659943	0.915707	0.820637	0.9155	1.03712	0.915373	0.941753	0.915957	0.710964
																	0.91679	0.986576	0.917123	0.938416	0.916207	0.69046	0.91704	0.853062	0.916833	1.06907	0.916707	0.973701	0.91729	0.741005
																	0.918123	1.01614	0.918457	0.969887	0.91754	0.722885	0.918373	0.88644	0.918167	1.10292	0.91804	1.00803	0.918623	0.772476
																	0.919457	1.04761	0.91979	1.00327	0.918873	0.756741	0.919707	0.920296	0.9195	1.13869	0.919373	1.0438	0.919957	0.804901
																	0.92079	1.08051	0.921123	1.03855	0.920207	0.792503	0.92104	0.955105	0.920833	1.1754	0.920707	1.08099	0.92129	0.839233
																	0.922123	1.11485	0.922457	1.07622	0.92154	0.82922	0.922373	0.992298	0.922167	1.21403	0.92204	1.11961	0.922623	0.875473
																	0.923457	1.15061	0.92379	1.11389	0.922873	0.86689	0.923707	1.03188	0.9235	1.25313	0.923373	1.15919	0.923957	0.913143
																	0.92479	1.18732	0.925123	1.15299	0.924207	0.905991	0.92504	1.07288	0.924833	1.29318	0.924707	1.19925	0.92529	0.951767
																	0.926123	1.22499	0.926457	1.19209	0.92554	0.946522	0.926373	1.11485	0.926167	1.33419	0.92604	1.24025	0.926623	0.991821
																	0.927457	1.26362	0.92779	1.23215	0.926873	0.988007	0.927707	1.15824	0.9275	1.37568	0.927373	1.28222	0.927957	1.03331
																	0.92879	1.30367	0.929123	1.27268	0.928207	1.03045	0.92904	1.20211	0.928833	1.41716	0.928707	1.32418	0.92929	1.07479
																	0.930123	1.34468	0.930457	1.31416	0.92954	1.07431	0.930373	1.24645	0.930167	1.4596	0.93004	1.36662	0.930623	1.1158
																	0.931457	1.38569	0.93179	1.3566	0.930873	1.11914	0.931707	1.29032	0.9315	1.50299	0.931373	1.40953	0.931957	1.15728
																	0.93279	1.4267	0.933123	1.39904	0.932207	1.16396	0.93304	1.33324	0.932833	1.54781	0.932707	1.45292	0.93329	1.19972
																	0.934123	1.4677	0.934457	1.441	0.93354	1.20878	0.934373	1.37615	0.934167	1.59311	0.93404	1.49679	0.934623	1.24216
																	0.935457	1.50776	0.93579	1.48296	0.934873	1.2536	0.935707	1.42002	0.9355	1.63794	0.935373	1.54114	0.935957	1.2846
																	0.93679	1.54638	0.937123	1.52445	0.936207	1.29795	0.93704	1.46484	0.936833	1.68228	0.936707	1.58548	0.93729	1.32608
																	0.938123	1.58405	0.938457	1.56593	0.93754	1.34277	0.938373	1.50919	0.938167	1.72567	0.93804	1.62888	0.938623	1.36757
																	0.939457	1.62125	0.93979	1.60646	0.938873	1.38712	0.939707	1.55401	0.9395	1.76764	0.939373	1.67179	0.939957	1.4081
																	0.94079	1.65892	0.941123	1.647	0.940207	1.43099	0.94104	1.59931	0.940833	1.80864	0.940707	1.71375	0.94129	1.4472
																	0.942123	1.69611	0.942457	1.68753	0.94154	1.47486	0.942373	1.64413	0.942167	1.84822	0.94204	1.75428	0.942623	1.48582
																	0.943457	1.73235	0.94379	1.72663	0.942873	1.51825	0.943707	1.68848	0.9435	1.88684	0.943373	1.79243	0.943957	1.52349
																	0.94479	1.76859	0.945123	1.76382	0.944207	1.56069	0.94504	1.7314	0.944833	1.92499	0.944707	1.82962	0.94529	1.55973
																	0.946123	1.8034	0.946457	1.79958	0.94554	1.60122	0.946373	1.7724	0.946167	1.96171	0.94604	1.86539	0.946623	1.59502
																	0.947457	1.83725	0.94779	1.83392	0.946873	1.63984	0.947707	1.81246	0.9475	1.99652	0.947373	1.9002	0.947957	1.62935
																	0.94879	1.86968	0.949123	1.86586	0.948207	1.67656	0.94904	1.85061	0.948833	2.0299	0.948707	1.93357	0.94929	1.66178
																	0.950123	1.90067	0.950457	1.89686	0.94954	1.71185	0.950373	1.88732	0.950167	2.06184	0.95004	1.966	0.950623	1.69277
																	0.951457	1.93119	0.95179	1.9269	0.950873	1.74618	0.951707	1.92213	0.9515	2.09188	0.951373	1.99699	0.951957	1.72234
																	0.95279	1.96028	0.953123	1.95646	0.952207	1.7786	0.95304	1.95599	0.952833	2.12002	0.952707	2.02656	0.95329	1.75095
																	0.954123	1.98746	0.954457	1.9846	0.95354	1.80912	0.954373	1.98746	0.954167	2.14672	0.95404	2.05374	0.954623	1.77813
																	0.955457	2.01368	0.95579	2.0113	0.954873	1.83773	0.955707	2.01702	0.9555	2.17247	0.955373	2.07901	0.955957	1.80387
																	0.95679	2.03848	0.957123	2.03609	0.956207	1.86396	0.95704	2.04563	0.956833	2.19727	0.956707	2.10285	0.95729	1.82867
																	0.958123	2.06137	0.958457	2.05946	0.95754	1.88828	0.958373	2.07233	0.958167	2.22063	0.95804	2.12526	0.958623	1.85204
																	0.959457	2.08187	0.95979	2.08139	0.958873	1.91116	0.959707	2.09713	0.9595	2.24209	0.959373	2.14577	0.959957	1.87445
																	0.96079	2.10094	0.961123	2.10142	0.960207	1.93262	0.96104	2.12002	0.960833	2.26164	0.960707	2.16579	0.96129	1.8959
																	0.962123	2.11859	0.962457	2.12002	0.96154	1.9536	0.962373	2.14148	0.962167	2.28024	0.96204	2.18439	0.962623	1.91498
																	0.963457	2.1348	0.96379	2.13671	0.962873	1.97411	0.963707	2.16198	0.9635	2.29645	0.963373	2.20251	0.963957	1.93214
																	0.96479	2.14958	0.965123	2.15197	0.964207	1.99413	0.96504	2.18058	0.964833	2.31123	0.964707	2.21872	0.96529	1.94836
																	0.966123	2.16293	0.966457	2.16627	0.96554	2.01321	0.966373	2.19774	0.966167	2.32363	0.96604	2.23351	0.966623	1.96314
																	0.967457	2.17628	0.96779	2.17962	0.966873	2.03085	0.967707	2.21348	0.9675	2.33459	0.967373	2.24781	0.967957	1.97649
																	0.96879	2.18868	0.969123	2.19154	0.968207	2.04659	0.96904	2.22826	0.968833	2.34461	0.968707	2.26116	0.96929	1.98889
																	0.970123	2.20013	0.970457	2.20251	0.96954	2.06041	0.970373	2.24161	0.970167	2.35415	0.97004	2.27356	0.970623	2.00081
																	0.971457	2.21109	0.97179	2.21252	0.970873	2.07233	0.971707	2.25449	0.9715	2.36273	0.971373	2.28405	0.971957	2.01178
																	0.97279	2.22111	0.973123	2.22254	0.972207	2.0833	0.97304	2.26641	0.972833	2.37083	0.972707	2.29263	0.97329	2.02179
																	0.974123	2.22969	0.974457	2.23112	0.97354	2.09332	0.974373	2.27737	0.974167	2.37799	0.97404	2.29979	0.974623	2.0299
																	0.975457	2.23732	0.97579	2.23827	0.974873	2.10238	0.975707	2.28739	0.9755	2.38514	0.975373	2.30598	0.975957	2.03753
																	0.97679	2.24447	0.977123	2.24543	0.976207	2.11096	0.97704	2.29597	0.976833	2.39086	0.976707	2.31028	0.97729	2.04372
																	0.978123	2.25115	0.978457	2.25163	0.97754	2.11811	0.978373	2.30312	0.978167	2.39563	0.97804	2.31457	0.978623	2.04897
																	0.979457	2.25687	0.97979	2.25735	0.978873	2.12431	0.979707	2.30932	0.9795	2.39897	0.979373	2.31838	0.979957	2.05326
																	0.98079	2.26164	0.981123	2.26164	0.980207	2.12955	0.98104	2.31361	0.980833	2.40183	0.980707	2.32267	0.98129	2.05803
																	0.982123	2.26545	0.982457	2.26545	0.98154	2.13337	0.982373	2.31743	0.982167	2.40421	0.98204	2.32697	0.982623	2.06184
																	0.983457	2.26879	0.98379	2.26784	0.982873	2.13718	0.983707	2.31981	0.9835	2.4066	0.983373	2.3303	0.983957	2.06518
																	0.98479	2.27118	0.985123	2.26879	0.984207	2.14052	0.98504	2.32172	0.984833	2.40755	0.984707	2.33316	0.98529	2.06757
																	0.986123	2.27261	0.986457	2.26974	0.98554	2.14386	0.986373	2.3222	0.986167	2.40755	0.98604	2.33459	0.986623	2.06947
																	0.987457	2.27308	0.98779	2.27022	0.986873	2.14577	0.987707	2.3222	0.9875	2.40707	0.987373	2.33507	0.987957	2.07043
																	0.98879	2.27404	0.989123	2.27022	0.988207	2.14767	0.98904	2.32172	0.988833	2.40564	0.988707	2.33459	0.98929	2.07043
																	0.990123	2.27404	0.990457	2.27022	0.98954	2.14863	0.990373	2.32029	0.990167	2.40374	0.99004	2.33316	0.990623	2.06995
																	0.991457	2.27404	0.99179	2.26927	0.990873	2.14911	0.991707	2.31838	0.9915	2.40135	0.991373	2.33126	0.991957	2.069
																	0.99279	2.27308	0.993123	2.26736	0.992207	2.14815	0.99304	2.31647	0.992833	2.39897	0.992707	2.32887	0.99329	2.06852
																	0.994123	2.27118	0.994457	2.26355	0.99354	2.14672	0.994373	2.31409	0.994167	2.39658	0.99404	2.32649	0.994623	2.06709
																	0.995457	2.26784	0.99579	2.25973	0.994873	2.14529	0.995707	2.31123	0.9955	2.39325	0.995373	2.32363	0.995957	2.06566
																	0.99679	2.26307	0.997123	2.25496	0.996207	2.14386	0.99704	2.30742	0.996833	2.38943	0.996707	2.32077	0.99729	2.06375
																	0.998123	2.25782	0.998457	2.25019	0.99754	2.14243	0.998373	2.30265	0.998167	2.38419	0.99804	2.31695	0.998623	2.06041
																	0.999457	2.25258	0.99979	2.24495	0.998873	2.14005	0.999707	2.29788	0.9995	2.37751	0.999373	2.31266	0.999957	2.0566
																	1.00079	2.24733	1.00112	2.24066	1.00021	2.13671	1.00104	2.29311	1.00083	2.37036	1.00071	2.30742	1.00129	2.05231
																	1.00212	2.24304	1.00246	2.23637	1.00154	2.13289	1.00237	2.28786	1.00217	2.3632	1.00204	2.30122	1.00262	2.04706
																	1.00346	2.23875	1.00379	2.23207	1.00287	2.12812	1.00371	2.28214	1.0035	2.35605	1.00337	2.29454	1.00396	2.04134
																	1.00479	2.23446	1.00512	2.22683	1.00421	2.1224	1.00504	2.27642	1.00483	2.3489	1.00471	2.28691	1.00529	2.03466
																	1.00612	2.22921	1.00646	2.22111	1.00554	2.11573	1.00637	2.27022	1.00617	2.34222	1.00604	2.27833	1.00662	2.02799
																	1.00746	2.22349	1.00779	2.21443	1.00687	2.10905	1.00771	2.26355	1.0075	2.33555	1.00737	2.27022	1.00796	2.02131
																	1.00879	2.21729	1.00912	2.2068	1.00821	2.1019	1.00904	2.25592	1.00883	2.3284	1.00871	2.26164	1.00929	2.01511
																	1.01012	2.21062	1.01046	2.1987	1.00954	2.09475	1.01037	2.24781	1.01017	2.32029	1.01004	2.25306	1.01062	2.00844
																	1.01146	2.20299	1.01179	2.19011	1.01087	2.08664	1.01171	2.24018	1.0115	2.31028	1.01137	2.24447	1.01196	2.00224
																	1.01279	2.19536	1.01312	2.18105	1.01221	2.07853	1.01304	2.23255	1.01283	2.29931	1.01271	2.23541	1.01329	1.99604
																	1.01412	2.18773	1.01446	2.17152	1.01354	2.06995	1.01437	2.22492	1.01417	2.28834	1.01404	2.22588	1.01462	1.98984
																	1.01546	2.17962	1.01579	2.1615	1.01487	2.06041	1.01571	2.21682	1.0155	2.2769	1.01537	2.21586	1.01596	1.98269
																	1.01679	2.17056	1.01712	2.15197	1.01621	2.0504	1.01704	2.20823	1.01683	2.26545	1.01671	2.2049	1.01729	1.97554
																	1.01812	2.16103	1.01846	2.14195	1.01754	2.04039	1.01837	2.1987	1.01817	2.25449	1.01804	2.19393	1.01862	1.96791
																	1.01946	2.15149	1.01979	2.13146	1.01887	2.03037	1.01971	2.18916	1.0195	2.244	1.01937	2.18344	1.01996	1.9598
																	1.02079	2.14148	1.02112	2.12097	1.02021	2.02036	1.02104	2.17867	1.02083	2.23303	1.02071	2.17342	1.02129	1.95169
																	1.02212	2.13194	1.02246	2.11048	1.02154	2.01035	1.02237	2.16818	1.02217	2.22158	1.02204	2.16341	1.02262	1.94407
																	1.02346	2.12193	1.02379	2.10047	1.02287	2.00081	1.02371	2.15673	1.0235	2.21014	1.02337	2.15387	1.02396	1.93644
																	1.02479	2.11239	1.02512	2.08998	1.02421	1.99175	1.02504	2.14529	1.02483	2.1987	1.02471	2.14481	1.02529	1.92833
																	1.02612	2.10333	1.02646	2.07996	1.02554	1.98269	1.02637	2.13432	1.02617	2.18725	1.02604	2.13623	1.02662	1.91975
																	1.02746	2.09427	1.02779	2.06995	1.02687	1.97411	1.02771	2.12383	1.0275	2.17581	1.02737	2.12717	1.02796	1.91164
																	1.02879	2.08521	1.02912	2.05994	1.02821	1.96457	1.02904	2.11287	1.02883	2.16436	1.02871	2.11716	1.02929	1.90306
																	1.03012	2.07567	1.03046	2.04945	1.02954	1.95599	1.03037	2.10238	1.03017	2.1534	1.03004	2.10619	1.03062	1.89447
																	1.03146	2.06661	1.03179	2.03896	1.03087	1.94693	1.03171	2.09141	1.0315	2.14243	1.03137	2.09522	1.03196	1.88541
																	1.03279	2.05755	1.03312	2.02799	1.03221	1.93739	1.03304	2.08139	1.03283	2.13194	1.03271	2.08378	1.03329	1.87635
																	1.03412	2.04849	1.03446	2.01702	1.03354	1.9269	1.03437	2.0709	1.03417	2.12097	1.03404	2.07281	1.03462	1.86729
																	1.03546	2.03943	1.03579	2.00653	1.03487	1.91593	1.03571	2.06041	1.0355	2.11096	1.03537	2.06184	1.03596	1.85823
																	1.03679	2.03037	1.03712	1.99652	1.03621	1.90639	1.03704	2.04992	1.03683	2.10094	1.03671	2.05183	1.03729	1.8487
																	1.03812	2.02179	1.03846	1.98603	1.03754	1.89638	1.03837	2.03991	1.03817	2.09093	1.03804	2.04229	1.03862	1.83868
																	1.03946	2.01273	1.03979	1.97649	1.03887	1.88684	1.03971	2.03085	1.0395	2.08092	1.03937	2.03323	1.03996	1.82915
																	1.04079	2.00415	1.04112	1.96695	1.04021	1.87826	1.04104	2.02179	1.04083	2.07043	1.04071	2.02417	1.04129	1.82009
																	1.04212	1.99652	1.04246	1.95742	1.04154	1.87016	1.04237	2.01321	1.04217	2.05994	1.04204	2.01416	1.04262	1.81246
																	1.04346	1.98889	1.04379	1.94788	1.04287	1.86157	1.04371	2.0051	1.0435	2.04897	1.04337	2.00415	1.04396	1.80435
																	1.04479	1.98078	1.04512	1.93787	1.04421	1.85251	1.04504	1.99652	1.04483	2.038	1.04471	1.99461	1.04529	1.7972
																	1.04612	1.9722	1.04646	1.92833	1.04554	1.84298	1.04637	1.98746	1.04617	2.02751	1.04604	1.98507	1.04662	1.79005
																	1.04746	1.96457	1.04779	1.91927	1.04687	1.83344	1.04771	1.97887	1.0475	2.01797	1.04737	1.97554	1.04796	1.78289
																	1.04879	1.95694	1.04912	1.91021	1.04821	1.82438	1.04904	1.96934	1.04883	2.00939	1.04871	1.96648	1.04929	1.77574
																	1.05012	1.94883	1.05046	1.9021	1.04954	1.8158	1.05037	1.9598	1.05017	2.00081	1.05004	1.95742	1.05062	1.76859
																	1.05146	1.94073	1.05179	1.894	1.05087	1.80912	1.05171	1.95026	1.0515	1.9927	1.05137	1.94931	1.05196	1.76096
																	1.05279	1.93262	1.05312	1.88589	1.05221	1.80244	1.05304	1.94216	1.05283	1.98507	1.05271	1.94168	1.05329	1.75381
																	1.05412	1.92451	1.05446	1.87826	1.05354	1.79672	1.05437	1.93405	1.05417	1.97697	1.05404	1.93405	1.05462	1.74713
																	1.05546	1.91641	1.05579	1.87016	1.05487	1.79052	1.05571	1.92642	1.0555	1.96886	1.05537	1.9269	1.05596	1.74046
																	1.05679	1.90783	1.05712	1.86205	1.05621	1.78385	1.05704	1.91927	1.05683	1.96028	1.05671	1.91975	1.05729	1.7333
																	1.05812	1.89972	1.05846	1.85394	1.05754	1.77717	1.05837	1.91307	1.05817	1.95217	1.05804	1.91259	1.05862	1.72567
																	1.05946	1.89257	1.05979	1.84631	1.05887	1.7705	1.05971	1.90687	1.0595	1.94454	1.05937	1.90496	1.05996	1.71804
																	1.06079	1.88637	1.06112	1.83916	1.06021	1.76382	1.06104	1.90067	1.06083	1.93739	1.06071	1.89686	1.06129	1.71041
																	1.06212	1.88065	1.06246	1.83153	1.06154	1.75762	1.06237	1.89447	1.06217	1.92976	1.06204	1.88875	1.06262	1.70374
																	1.06346	1.87492	1.06379	1.82438	1.06287	1.75095	1.06371	1.88828	1.0635	1.92261	1.06337	1.88065	1.06396	1.69754
																	1.06479	1.8692	1.06512	1.81723	1.06421	1.74427	1.06504	1.88255	1.06483	1.91593	1.06471	1.87302	1.06529	1.69277
																	1.06612	1.86348	1.06646	1.81055	1.06554	1.73807	1.06637	1.87635	1.06617	1.90926	1.06604	1.86586	1.06662	1.68848
																	1.06746	1.85776	1.06779	1.80387	1.06687	1.73187	1.06771	1.86968	1.0675	1.90353	1.06737	1.85919	1.06796	1.68514
																	1.06879	1.85108	1.06912	1.79815	1.06821	1.72615	1.06904	1.86396	1.06883	1.89829	1.06871	1.85347	1.06929	1.68133
																	1.07012	1.84488	1.07046	1.79291	1.06954	1.71995	1.07037	1.85871	1.07017	1.89304	1.07004	1.84774	1.07062	1.67751
																	1.07146	1.83868	1.07179	1.78766	1.07087	1.71471	1.07171	1.85442	1.0715	1.8878	1.07137	1.8425	1.07196	1.67227
																	1.07279	1.83296	1.07312	1.78242	1.07221	1.70946	1.07304	1.84965	1.07283	1.88255	1.07271	1.83725	1.07329	1.66655
																	1.07412	1.82724	1.07446	1.77765	1.07354	1.70422	1.07437	1.84441	1.07417	1.87588	1.07404	1.83249	1.07462	1.66035
																	1.07546	1.82152	1.07579	1.77288	1.07487	1.69897	1.07571	1.83916	1.0755	1.8692	1.07537	1.82772	1.07596	1.65462
																	1.07679	1.8158	1.07712	1.76811	1.07621	1.69325	1.07704	1.83344	1.07683	1.86205	1.07671	1.82199	1.07729	1.6489
																	1.07812	1.81055	1.07846	1.76382	1.07754	1.688	1.07837	1.82772	1.07817	1.8549	1.07804	1.81675	1.07862	1.64318
																	1.07946	1.80483	1.07979	1.76001	1.07887	1.68276	1.07971	1.82152	1.0795	1.84822	1.07937	1.81103	1.07996	1.63794
																	1.08079	1.79958	1.08112	1.75476	1.08021	1.67751	1.08104	1.81675	1.08083	1.84202	1.08071	1.80578	1.08129	1.63317
																	1.08212	1.79482	1.08246	1.74904	1.08154	1.67227	1.08237	1.81246	1.08217	1.83678	1.08204	1.80101	1.08262	1.62888
																	1.08346	1.79005	1.08379	1.74332	1.08287	1.66702	1.08371	1.80912	1.0835	1.83153	1.08337	1.79625	1.08396	1.62458
																	1.08479	1.78623	1.08512	1.73664	1.08421	1.6613	1.08504	1.80578	1.08483	1.82772	1.08471	1.791	1.08529	1.62029
																	1.08612	1.78194	1.08646	1.72997	1.08554	1.65606	1.08637	1.80244	1.08617	1.82343	1.08604	1.78623	1.08662	1.61648
																	1.08746	1.7767	1.08779	1.72377	1.08687	1.65033	1.08771	1.79958	1.0875	1.81961	1.08737	1.78146	1.08796	1.61314
																	1.08879	1.77097	1.08912	1.71852	1.08821	1.64461	1.08904	1.79625	1.08883	1.8158	1.08871	1.77622	1.08929	1.60933
																	1.09012	1.76477	1.09046	1.71423	1.08954	1.63889	1.09037	1.79243	1.09017	1.81198	1.09004	1.77097	1.09062	1.60599
																	1.09146	1.75953	1.09179	1.71041	1.09087	1.63317	1.09171	1.78862	1.0915	1.80817	1.09137	1.76573	1.09196	1.60265
																	1.09279	1.75524	1.09312	1.7066	1.09221	1.6284	1.09304	1.7848	1.09283	1.80483	1.09271	1.76096	1.09329	1.59883
																	1.09412	1.7519	1.09446	1.70231	1.09354	1.62411	1.09437	1.78051	1.09417	1.80149	1.09404	1.75667	1.09462	1.5955
																	1.09546	1.74952	1.09579	1.69754	1.09487	1.62077	1.09571	1.77622	1.0955	1.79863	1.09537	1.75238	1.09596	1.59216
																	1.09679	1.74809	1.09712	1.69325	1.09621	1.61839	1.09704	1.77193	1.09683	1.79625	1.09671	1.74904	1.09729	1.5893
																	1.09812	1.74665	1.09846	1.68896	1.09754	1.616	1.09837	1.76907	1.09817	1.79386	1.09804	1.74522	1.09862	1.58644
																	1.09946	1.74427	1.09979	1.68562	1.09887	1.61362	1.09971	1.76668	1.0995	1.79148	1.09937	1.74189	1.09996	1.58262
																	1.10079	1.74093	1.10112	1.68228	1.10021	1.61219	1.10104	1.7643	1.10083	1.78909	1.10071	1.7395	1.10129	1.57881
																	1.10212	1.73759	1.10246	1.67942	1.10154	1.61028	1.10237	1.76287	1.10217	1.78671	1.10204	1.73712	1.10262	1.57547
																	1.10346	1.73378	1.10379	1.67704	1.10287	1.60885	1.10371	1.76096	1.1035	1.7848	1.10337	1.73426	1.10396	1.57309
																	1.10479	1.73044	1.10512	1.67513	1.10421	1.60694	1.10504	1.75905	1.10483	1.78242	1.10471	1.7314	1.10529	1.57022
																	1.10612	1.72806	1.10646	1.67227	1.10554	1.60503	1.10637	1.75667	1.10617	1.78051	1.10604	1.72806	1.10662	1.56784
																	1.10746	1.72615	1.10779	1.66941	1.10687	1.60265	1.10771	1.75381	1.1075	1.77813	1.10737	1.7252	1.10796	1.56546
																	1.10879	1.72472	1.10912	1.66702	1.10821	1.59979	1.10904	1.75142	1.10883	1.77574	1.10871	1.72186	1.10929	1.56403
																	1.11012	1.72281	1.11046	1.66416	1.10954	1.5974	1.11037	1.74952	1.11017	1.77288	1.11004	1.71852	1.11062	1.5626
																	1.11146	1.72186	1.11179	1.66082	1.11087	1.59502	1.11171	1.74809	1.1115	1.76954	1.11137	1.71566	1.11196	1.56069
																	1.11279	1.72138	1.11312	1.65749	1.11221	1.59359	1.11304	1.74761	1.11283	1.76573	1.11271	1.71185	1.11329	1.5583
																	1.11412	1.72043	1.11446	1.65462	1.11354	1.59216	1.11437	1.74761	1.11417	1.76287	1.11404	1.70851	1.11462	1.5564
																	1.11546	1.71804	1.11579	1.65272	1.11487	1.59073	1.11571	1.74809	1.1155	1.76144	1.11537	1.70469	1.11596	1.55449
																	1.11679	1.71614	1.11712	1.65081	1.11621	1.58882	1.11704	1.74809	1.11683	1.76048	1.11671	1.70088	1.11729	1.55258
																	1.11812	1.71375	1.11846	1.6489	1.11754	1.58691	1.11837	1.74761	1.11817	1.75905	1.11804	1.69802	1.11862	1.55067
																	1.11946	1.71137	1.11979	1.64795	1.11887	1.58453	1.11971	1.74713	1.1195	1.7581	1.11937	1.69516	1.11996	1.54924
																	1.12079	1.70898	1.12112	1.647	1.12021	1.58215	1.12104	1.74665	1.12083	1.75762	1.12071	1.69373	1.12129	1.54829
																	1.12212	1.70612	1.12246	1.64557	1.12154	1.58024	1.12237	1.74665	1.12217	1.75619	1.12204	1.69277	1.12262	1.54686
																	1.12346	1.70374	1.12379	1.64318	1.12287	1.58024	1.12371	1.74665	1.1235	1.75381	1.12337	1.6923	1.12396	1.54543
																	1.12479	1.70135	1.12512	1.6408	1.12421	1.58119	1.12504	1.74665	1.12483	1.75142	1.12471	1.69134	1.12529	1.54352
																	1.12612	1.69992	1.12646	1.63937	1.12554	1.58262	1.12637	1.74665	1.12617	1.74999	1.12604	1.68991	1.12662	1.54209
																	1.12746	1.69849	1.12779	1.63794	1.12687	1.58453	1.12771	1.74713	1.1275	1.74904	1.12737	1.68848	1.12796	1.54114
																	1.12879	1.69706	1.12912	1.63603	1.12821	1.58548	1.12904	1.74761	1.12883	1.74904	1.12871	1.68657	1.12929	1.54018
																	1.13012	1.69611	1.13046	1.63317	1.12954	1.58596	1.13037	1.74856	1.13017	1.74952	1.13004	1.68467	1.13062	1.53923
																	1.13146	1.69516	1.13179	1.63078	1.13087	1.58548	1.13171	1.74904	1.1315	1.75047	1.13137	1.68228	1.13196	1.53923
																	1.13279	1.69468	1.13312	1.6284	1.13221	1.58501	1.13304	1.74999	1.13283	1.75095	1.13271	1.68085	1.13329	1.53971
																	1.13412	1.6942	1.13446	1.62649	1.13354	1.58501	1.13437	1.7519	1.13417	1.75047	1.13404	1.6799	1.13462	1.54066
																	1.13546	1.69373	1.13579	1.62458	1.13487	1.58548	1.13571	1.75333	1.1355	1.74999	1.13537	1.67894	1.13596	1.54114
																	1.13679	1.69373	1.13712	1.62363	1.13621	1.58644	1.13704	1.75476	1.13683	1.75047	1.13671	1.67847	1.13729	1.54066
																	1.13812	1.69373	1.13846	1.62315	1.13754	1.58787	1.13837	1.75667	1.13817	1.75142	1.13804	1.67847	1.13862	1.54066
																	1.13946	1.69325	1.13979	1.62315	1.13887	1.5893	1.13971	1.75858	1.1395	1.75285	1.13937	1.67847	1.13996	1.54066
																	1.14079	1.69277	1.14112	1.62315	1.14021	1.59121	1.14104	1.76048	1.14083	1.75524	1.14071	1.67799	1.14129	1.54018
																	1.14212	1.69182	1.14246	1.62268	1.14154	1.59264	1.14237	1.76287	1.14217	1.75714	1.14204	1.67751	1.14262	1.53923
																	1.14346	1.69086	1.14379	1.62172	1.14287	1.59407	1.14371	1.76525	1.1435	1.75953	1.14337	1.67751	1.14396	1.53923
																	1.14479	1.68943	1.14512	1.62172	1.14421	1.5955	1.14504	1.76811	1.14483	1.76144	1.14471	1.67704	1.14529	1.54018
																	1.14612	1.688	1.14646	1.62172	1.14554	1.5974	1.14637	1.77097	1.14617	1.76287	1.14604	1.67704	1.14662	1.54114
																	1.14746	1.68657	1.14779	1.6222	1.14687	1.59931	1.14771	1.77479	1.1475	1.76477	1.14737	1.67751	1.14796	1.54209
																	1.14879	1.68514	1.14912	1.62268	1.14821	1.6017	1.14904	1.77813	1.14883	1.76716	1.14871	1.67847	1.14929	1.54352
																	1.15012	1.68467	1.15046	1.62268	1.14954	1.60408	1.15037	1.78242	1.15017	1.77002	1.15004	1.6799	1.15062	1.54495
																	1.15146	1.68419	1.15179	1.62268	1.15087	1.60646	1.15171	1.78671	1.1515	1.77336	1.15137	1.68085	1.15196	1.54638
																	1.15279	1.68419	1.15312	1.6222	1.15221	1.6098	1.15304	1.79052	1.15283	1.77574	1.15271	1.6818	1.15329	1.54781
																	1.15412	1.68467	1.15446	1.6222	1.15354	1.61362	1.15437	1.79434	1.15417	1.77813	1.15404	1.68324	1.15462	1.54924
																	1.15546	1.68562	1.15579	1.62172	1.15487	1.61743	1.15571	1.79863	1.1555	1.78051	1.15537	1.68419	1.15596	1.55067
																	1.15679	1.68657	1.15712	1.6222	1.15621	1.62077	1.15704	1.80292	1.15683	1.78242	1.15671	1.68467	1.15729	1.55258
																	1.15812	1.68705	1.15846	1.62363	1.15754	1.62506	1.15837	1.80721	1.15817	1.78432	1.15804	1.68562	1.15862	1.55497
																	1.15946	1.68848	1.15979	1.62506	1.15887	1.62983	1.15971	1.81198	1.1595	1.78719	1.15937	1.68705	1.15996	1.55687
																	1.16079	1.68991	1.16112	1.62601	1.16021	1.63364	1.16104	1.81675	1.16083	1.79005	1.16071	1.68896	1.16129	1.55926
																	1.16212	1.69182	1.16246	1.62697	1.16154	1.63746	1.16237	1.82247	1.16217	1.79386	1.16204	1.69134	1.16262	1.56069
																	1.16346	1.69373	1.16379	1.62745	1.16287	1.64032	1.16371	1.82867	1.1635	1.79768	1.16337	1.69373	1.16396	1.5626
																	1.16479	1.69611	1.16512	1.62792	1.16421	1.64366	1.16504	1.83535	1.16483	1.80244	1.16471	1.69611	1.16529	1.5645
																	1.16612	1.69897	1.16646	1.6284	1.16554	1.64747	1.16637	1.84202	1.16617	1.80674	1.16604	1.69897	1.16662	1.56593
																	1.16746	1.70183	1.16779	1.6284	1.16687	1.65081	1.16771	1.84917	1.1675	1.8115	1.16737	1.70231	1.16796	1.56736
																	1.16879	1.70422	1.16912	1.62983	1.16821	1.6551	1.16904	1.8568	1.16883	1.81675	1.16871	1.70612	1.16929	1.56927
																	1.17012	1.7066	1.17046	1.63174	1.16954	1.66035	1.17037	1.86491	1.17017	1.82247	1.17004	1.70994	1.17062	1.57213
																	1.17146	1.70898	1.17179	1.63507	1.17087	1.66702	1.17171	1.87302	1.1715	1.82867	1.17137	1.71423	1.17196	1.57547
																	1.17279	1.71041	1.17312	1.63794	1.17221	1.67418	1.17304	1.88017	1.17283	1.83439	1.17271	1.71757	1.17329	1.57976
																	1.17412	1.71185	1.17446	1.6408	1.17354	1.68133	1.17437	1.8878	1.17417	1.84011	1.17404	1.72091	1.17462	1.58405
																	1.17546	1.71328	1.17579	1.64318	1.17487	1.68848	1.17571	1.89543	1.1755	1.84584	1.17537	1.72329	1.17596	1.58834
																	1.17679	1.71471	1.17712	1.64557	1.17621	1.69563	1.17704	1.90353	1.17683	1.85156	1.17671	1.72615	1.17729	1.59264
																	1.17812	1.71614	1.17846	1.64843	1.17754	1.70374	1.17837	1.91212	1.17817	1.85728	1.17804	1.72949	1.17862	1.59645
																	1.17946	1.71804	1.17979	1.65081	1.17887	1.71137	1.17971	1.9207	1.1795	1.86205	1.17937	1.73235	1.17996	1.60074
																	1.18079	1.72091	1.18112	1.65319	1.18021	1.719	1.18104	1.93024	1.18083	1.86777	1.18071	1.73521	1.18129	1.60551
																	1.18212	1.72472	1.18246	1.65606	1.18154	1.7271	1.18237	1.94025	1.18217	1.87397	1.18204	1.73855	1.18262	1.6098
																	1.18346	1.72853	1.18379	1.65892	1.18287	1.73521	1.18371	1.95074	1.1835	1.88017	1.18337	1.74379	1.18396	1.61409
																	1.18479	1.73283	1.18512	1.66082	1.18421	1.74332	1.18504	1.96075	1.18483	1.88589	1.18471	1.74952	1.18529	1.61886
																	1.18612	1.73712	1.18646	1.66321	1.18554	1.75238	1.18637	1.97124	1.18617	1.89209	1.18604	1.75571	1.18662	1.62411
																	1.18746	1.74093	1.18779	1.66512	1.18687	1.76144	1.18771	1.98174	1.1875	1.89924	1.18737	1.76239	1.18796	1.62935
																	1.18879	1.74427	1.18912	1.66702	1.18821	1.77145	1.18904	1.99223	1.18883	1.90735	1.18871	1.76907	1.18929	1.6346
																	1.19012	1.74713	1.19046	1.66988	1.18954	1.78146	1.19037	2.00319	1.19017	1.91545	1.19004	1.77574	1.19062	1.63984
																	1.19146	1.74999	1.19179	1.67322	1.19087	1.79148	1.19171	2.01416	1.1915	1.92356	1.19137	1.78194	1.19196	1.64557
																	1.19279	1.75285	1.19312	1.67656	1.19221	1.80244	1.19304	2.02513	1.19283	1.93119	1.19271	1.78766	1.19329	1.65129
																	1.19412	1.75571	1.19446	1.68085	1.19354	1.81293	1.19437	2.03657	1.19417	1.93882	1.19404	1.79291	1.19462	1.65653
																	1.19546	1.7581	1.19579	1.68467	1.19487	1.8239	1.19571	2.04849	1.1955	1.94645	1.19537	1.79768	1.19596	1.6613
																	1.19679	1.76144	1.19712	1.68896	1.19621	1.83535	1.19704	2.06137	1.19683	1.95408	1.19671	1.80244	1.19729	1.66512
																	1.19812	1.76573	1.19846	1.69277	1.19754	1.84631	1.19837	2.07376	1.19817	1.96123	1.19804	1.80769	1.19862	1.66941
																	1.19946	1.76954	1.19979	1.69659	1.19887	1.85776	1.19971	2.08569	1.1995	1.96934	1.19937	1.81389	1.19996	1.6737
																	1.20079	1.77383	1.20112	1.7004	1.20021	1.86825	1.20104	2.09761	1.20083	1.9784	1.20071	1.82009	1.20129	1.67894
																	1.20212	1.77813	1.20246	1.70469	1.20154	1.87826	1.20237	2.10905	1.20217	1.98793	1.20204	1.82724	1.20262	1.68419
																	1.20346	1.78242	1.20379	1.70898	1.20287	1.88828	1.20371	2.12049	1.2035	1.99699	1.20337	1.83487	1.20396	1.69039
																	1.20479	1.78623	1.20512	1.71375	1.20421	1.89829	1.20504	2.13194	1.20483	2.00605	1.20471	1.84345	1.20529	1.69659
																	1.20612	1.79005	1.20646	1.71804	1.20554	1.90878	1.20637	2.14481	1.20617	2.01464	1.20604	1.85108	1.20662	1.70279
																	1.20746	1.79338	1.20779	1.72281	1.20687	1.91927	1.20771	2.15864	1.2075	2.0237	1.20737	1.85823	1.20796	1.70898
																	1.20879	1.7972	1.20912	1.72663	1.20821	1.93071	1.20904	2.17295	1.20883	2.03323	1.20871	1.86491	1.20929	1.71518
																	1.21012	1.80149	1.21046	1.73044	1.20954	1.94263	1.21037	2.18773	1.21017	2.04277	1.21004	1.87206	1.21062	1.72138
																	1.21146	1.80626	1.21179	1.73378	1.21087	1.95551	1.21171	2.20251	1.2115	2.05326	1.21137	1.87874	1.21196	1.72806
																	1.21279	1.81103	1.21312	1.73712	1.21221	1.96886	1.21304	2.21729	1.21283	2.06375	1.21271	1.88589	1.21329	1.73521
																	1.21412	1.81532	1.21446	1.74093	1.21354	1.98269	1.21437	2.23112	1.21417	2.07424	1.21404	1.89352	1.21462	1.74284
																	1.21546	1.81961	1.21579	1.74475	1.21487	1.99699	1.21571	2.24543	1.2155	2.08473	1.21537	1.90163	1.21596	1.75047
																	1.21679	1.82438	1.21712	1.74809	1.21621	2.0113	1.21704	2.25925	1.21683	2.09522	1.21671	1.90926	1.21729	1.7581
																	1.21812	1.82867	1.21846	1.7519	1.21754	2.0256	1.21837	2.27308	1.21817	2.10476	1.21804	1.91689	1.21862	1.76477
																	1.21946	1.83296	1.21979	1.75571	1.21887	2.03943	1.21971	2.28643	1.2195	2.1143	1.21937	1.92547	1.21996	1.7705
																	1.22079	1.83725	1.22112	1.76001	1.22021	2.05374	1.22104	2.29979	1.22083	2.12431	1.22071	1.93357	1.22129	1.77574
																	1.22212	1.84155	1.22246	1.7643	1.22154	2.06709	1.22237	2.31361	1.22217	2.13385	1.22204	1.94216	1.22262	1.78051
																	1.22346	1.84584	1.22379	1.76907	1.22287	2.08044	1.22371	2.32744	1.2235	2.14386	1.22337	1.95026	1.22396	1.7848
																	1.22479	1.85013	1.22512	1.77526	1.22421	2.09427	1.22504	2.34175	1.22483	2.15435	1.22471	1.95885	1.22529	1.78957
																	1.22612	1.85537	1.22646	1.78146	1.22554	2.10857	1.22637	2.35701	1.22617	2.16484	1.22604	1.96791	1.22662	1.79529
																	1.22746	1.86062	1.22779	1.78766	1.22687	2.12288	1.22771	2.37322	1.2275	2.17533	1.22737	1.97649	1.22796	1.80149
																	1.22879	1.86634	1.22912	1.79338	1.22821	2.13718	1.22904	2.38943	1.22883	2.1863	1.22871	1.9846	1.22929	1.80864
																	1.23012	1.87206	1.23046	1.79863	1.22954	2.15197	1.23037	2.40612	1.23017	2.19774	1.23004	1.99366	1.23062	1.81627
																	1.23146	1.87778	1.23179	1.80435	1.23087	2.16627	1.23171	2.42281	1.2315	2.20871	1.23137	2.00272	1.23196	1.82486
																	1.23279	1.88303	1.23312	1.80912	1.23221	2.18153	1.23304	2.4395	1.23283	2.2192	1.23271	2.01273	1.23329	1.83344
																	1.23412	1.88732	1.23446	1.81341	1.23354	2.19774	1.23437	2.45571	1.23417	2.23017	1.23404	2.02227	1.23462	1.84155
																	1.23546	1.89209	1.23579	1.81818	1.23487	2.21443	1.23571	2.47192	1.2355	2.24113	1.23537	2.0318	1.23596	1.84965
																	1.23679	1.8959	1.23712	1.82295	1.23621	2.23112	1.23704	2.48861	1.23683	2.25163	1.23671	2.04182	1.23729	1.8568
																	1.23812	1.89972	1.23846	1.82819	1.23754	2.24829	1.23837	2.50578	1.23817	2.26116	1.23804	2.05278	1.23862	1.86396
																	1.23946	1.90401	1.23979	1.83249	1.23887	2.26593	1.23971	2.52342	1.2395	2.27118	1.23937	2.06327	1.23996	1.87016
																	1.24079	1.90878	1.24112	1.8363	1.24021	2.28357	1.24104	2.54154	1.24083	2.28167	1.24071	2.07329	1.24129	1.87683
																	1.24212	1.91355	1.24246	1.84059	1.24154	2.30074	1.24237	2.56014	1.24217	2.29216	1.24204	2.08378	1.24262	1.88351
																	1.24346	1.91832	1.24379	1.84488	1.24287	2.31743	1.24371	2.57921	1.2435	2.3036	1.24337	2.09379	1.24396	1.89114
																	1.24479	1.92404	1.24512	1.84917	1.24421	2.33507	1.24504	2.59829	1.24483	2.31552	1.24471	2.10381	1.24529	1.89924
																	1.24612	1.92976	1.24646	1.85394	1.24554	2.35319	1.24637	2.61736	1.24617	2.3284	1.24604	2.11382	1.24662	1.90783
																	1.24746	1.93548	1.24779	1.85919	1.24687	2.37179	1.24771	2.63596	1.2475	2.34079	1.24737	2.12383	1.24796	1.91641
																	1.24879	1.94168	1.24912	1.86443	1.24821	2.39182	1.24904	2.65455	1.24883	2.35319	1.24871	2.13432	1.24929	1.92499
																	1.25012	1.9474	1.25046	1.87063	1.24954	2.41232	1.25037	2.67315	1.25017	2.36511	1.25004	2.14529	1.25062	1.93357
																	1.25146	1.95312	1.25179	1.87778	1.25087	2.4333	1.25171	2.69175	1.2515	2.37608	1.25137	2.15626	1.25196	1.94168
																	1.25279	1.95932	1.25312	1.88446	1.25221	2.4538	1.25304	2.7113	1.25283	2.38705	1.25271	2.16722	1.25329	1.95026
																	1.25412	1.96552	1.25446	1.89114	1.25354	2.47478	1.25437	2.73085	1.25417	2.39897	1.25404	2.17867	1.25462	1.95837
																	1.25546	1.97172	1.25579	1.89686	1.25487	2.49624	1.25571	2.75135	1.2555	2.41089	1.25537	2.19059	1.25596	1.96648
																	1.25679	1.9784	1.25712	1.9021	1.25621	2.51722	1.25704	2.77185	1.25683	2.42424	1.25671	2.20251	1.25729	1.97506
																	1.25812	1.98507	1.25846	1.90735	1.25754	2.53773	1.25837	2.79331	1.25817	2.43711	1.25804	2.21395	1.25862	1.98412
																	1.25946	1.9908	1.25979	1.91164	1.25887	2.55775	1.25971	2.81525	1.2595	2.45094	1.25937	2.22588	1.25996	1.99366
																	1.26079	1.99604	1.26112	1.91593	1.26021	2.57826	1.26104	2.8367	1.26083	2.46477	1.26071	2.23875	1.26129	2.00319
																	1.26212	2.00033	1.26246	1.9207	1.26154	2.59924	1.26237	2.85959	1.26217	2.47955	1.26204	2.25163	1.26262	2.01321
																	1.26346	2.0051	1.26379	1.92642	1.26287	2.6207	1.26371	2.88296	1.2635	2.49434	1.26337	2.2645	1.26396	2.0237
																	1.26479	2.01035	1.26512	1.93262	1.26421	2.64311	1.26504	2.9068	1.26483	2.50959	1.26471	2.27737	1.26529	2.03419
																	1.26612	2.01654	1.26646	1.93834	1.26554	2.66695	1.26637	2.93112	1.26617	2.52485	1.26604	2.29168	1.26662	2.04468
																	1.26746	2.0237	1.26779	1.94407	1.26687	2.69175	1.26771	2.95591	1.2675	2.54059	1.26737	2.30598	1.26796	2.05517
																	1.26879	2.03037	1.26912	1.95026	1.26821	2.71749	1.26904	2.98119	1.26883	2.55537	1.26871	2.32077	1.26929	2.06566
																	1.27012	2.03753	1.27046	1.95599	1.26954	2.74372	1.27037	3.00646	1.27017	2.5692	1.27004	2.33507	1.27062	2.0771
																	1.27146	2.0442	1.27179	1.96218	1.27087	2.77042	1.27171	3.03173	1.2715	2.58303	1.27137	2.34938	1.27196	2.08855
																	1.27279	2.05088	1.27312	1.96886	1.27221	2.79665	1.27304	3.05796	1.27283	2.59733	1.27271	2.36464	1.27329	2.09999
																	1.27412	2.05708	1.27446	1.97601	1.27354	2.82335	1.27437	3.08418	1.27417	2.61164	1.27404	2.38037	1.27462	2.11143
																	1.27546	2.06375	1.27579	1.98364	1.27487	2.85101	1.27571	3.11089	1.2755	2.6269	1.27537	2.39658	1.27596	2.12383
																	1.27679	2.07138	1.27712	1.99175	1.27621	2.87914	1.27704	3.13807	1.27683	2.64311	1.27671	2.41327	1.27729	2.13528
																	1.27812	2.07996	1.27846	1.99986	1.27754	2.90775	1.27837	3.16668	1.27817	2.66027	1.27804	2.43092	1.27862	2.1472
																	1.27946	2.08902	1.27979	2.00796	1.27887	2.93684	1.27971	3.19624	1.2795	2.67839	1.27937	2.44904	1.27996	2.1596
																	1.28079	2.09761	1.28112	2.01607	1.28021	2.96688	1.28104	3.22676	1.28083	2.69604	1.28071	2.46668	1.28129	2.17295
																	1.28212	2.10667	1.28246	2.0237	1.28154	2.9974	1.28237	3.25775	1.28217	2.7132	1.28204	2.48432	1.28262	2.18678
																	1.28346	2.11525	1.28379	2.03133	1.28287	3.02792	1.28371	3.2897	1.2835	2.73037	1.28337	2.50292	1.28396	2.2006
																	1.28479	2.12336	1.28512	2.03896	1.28421	3.05986	1.28504	3.32165	1.28483	2.74801	1.28471	2.52151	1.28529	2.21491
																	1.28612	2.13146	1.28646	2.04659	1.28554	3.09229	1.28637	3.35455	1.28617	2.76566	1.28604	2.54059	1.28662	2.22921
																	1.28746	2.13957	1.28779	2.05517	1.28687	3.12567	1.28771	3.38793	1.2875	2.78378	1.28737	2.56062	1.28796	2.24352
																	1.28879	2.1472	1.28912	2.06423	1.28821	3.15905	1.28904	3.42226	1.28883	2.80285	1.28871	2.5816	1.28929	2.25782
																	1.29012	2.15578	1.29046	2.07329	1.28954	3.1929	1.29037	3.45755	1.29017	2.82335	1.29004	2.60353	1.29062	2.27261
																	1.29146	2.16532	1.29179	2.08282	1.29087	3.22723	1.29171	3.49283	1.2915	2.84433	1.29137	2.62642	1.29196	2.28834
																	1.29279	2.17581	1.29312	2.09188	1.29221	3.263	1.29304	3.52907	1.29283	2.86627	1.29271	2.64931	1.29329	2.30503
																	1.29412	2.1863	1.29446	2.10142	1.29354	3.29876	1.29437	3.56579	1.29417	2.8882	1.29404	2.67267	1.29462	2.32267
																	1.29546	2.19727	1.29579	2.11048	1.29487	3.33548	1.29571	3.60298	1.2955	2.91014	1.29537	2.69604	1.29596	2.34079
																	1.29679	2.20823	1.29712	2.12002	1.29621	3.37219	1.29704	3.64017	1.29683	2.93207	1.29671	2.71988	1.29729	2.35987
																	1.29812	2.2192	1.29846	2.13003	1.29754	3.40986	1.29837	3.67785	1.29817	2.95401	1.29804	2.74467	1.29862	2.37894
																	1.29946	2.23017	1.29979	2.14052	1.29887	3.44706	1.29971	3.71647	1.2995	2.97642	1.29937	2.76899	1.29996	2.39801
																	1.30079	2.24161	1.30112	2.15149	1.30021	3.4852	1.30104	3.75557	1.30083	2.99931	1.30071	2.79427	1.30129	2.41661
																	1.30212	2.25306	1.30246	2.16198	1.30154	3.52383	1.30237	3.79562	1.30217	3.0241	1.30204	2.82001	1.30262	2.43616
																	1.30346	2.2645	1.30379	2.17247	1.30287	3.56388	1.30371	3.83615	1.3035	3.04937	1.30337	2.84672	1.30396	2.45571
																	1.30479	2.27642	1.30512	2.18296	1.30421	3.60441	1.30504	3.87764	1.30483	3.07608	1.30471	2.8739	1.30529	2.47526
																	1.30612	2.28786	1.30646	2.19345	1.30554	3.6459	1.30637	3.92056	1.30617	3.10278	1.30604	2.90251	1.30662	2.49577
																	1.30746	2.29979	1.30779	2.20442	1.30687	3.68834	1.30771	3.9649	1.3075	3.13044	1.30737	2.93207	1.30796	2.51675
																	1.30879	2.31171	1.30912	2.21634	1.30821	3.73173	1.30904	4.0102	1.30883	3.15857	1.30871	2.96259	1.30929	2.5382
																	1.31012	2.3241	1.31046	2.22874	1.30954	3.77512	1.31037	4.05598	1.31017	3.1867	1.31004	2.99406	1.31062	2.56109
																	1.31146	2.33746	1.31179	2.24257	1.31087	3.81899	1.31171	4.10175	1.3115	3.21436	1.31137	3.02649	1.31196	2.58446
																	1.31279	2.35128	1.31312	2.25687	1.31221	3.86333	1.31304	4.14801	1.31283	3.24345	1.31271	3.05939	1.31329	2.60925
																	1.31412	2.36607	1.31446	2.2707	1.31354	3.90863	1.31437	4.19521	1.31417	3.27349	1.31404	3.09229	1.31462	2.63453
																	1.31546	2.38037	1.31579	2.285	1.31487	3.95441	1.31571	4.24242	1.3155	3.30448	1.31537	3.12519	1.31596	2.6598
																	1.31679	2.39515	1.31712	2.29979	1.31621	4.00162	1.31704	4.2901	1.31683	3.33691	1.31671	3.15857	1.31729	2.68555
																	1.31812	2.40993	1.31846	2.31552	1.31754	4.05025	1.31837	4.33874	1.31817	3.37029	1.31804	3.19195	1.31862	2.71177
																	1.31946	2.42567	1.31979	2.33126	1.31887	4.09985	1.31971	4.38881	1.3195	3.40509	1.31937	3.22676	1.31996	2.738
																	1.32079	2.44141	1.32112	2.34747	1.32021	4.15039	1.32104	4.43935	1.32083	3.44086	1.32071	3.26252	1.32129	2.7647
																	1.32212	2.45762	1.32246	2.36416	1.32154	4.20189	1.32237	4.49038	1.32217	3.47614	1.32204	3.30019	1.32262	2.79188
																	1.32346	2.47431	1.32379	2.38085	1.32287	4.25434	1.32371	4.54235	1.3235	3.51143	1.32337	3.33881	1.32396	2.81906
																	1.32479	2.49147	1.32512	2.39754	1.32421	4.30632	1.32504	4.59576	1.32483	3.54671	1.32471	3.37791	1.32529	2.84672
																	1.32612	2.50912	1.32646	2.41375	1.32554	4.35829	1.32637	4.64964	1.32617	3.582	1.32604	3.41797	1.32662	2.8758
																	1.32746	2.52676	1.32779	2.42901	1.32687	4.40979	1.32771	4.70448	1.3275	3.61824	1.32737	3.4585	1.32796	2.90585
																	1.32879	2.5444	1.32912	2.44522	1.32821	4.46272	1.32904	4.75979	1.32883	3.65543	1.32871	3.49951	1.32929	2.93636
																	1.33012	2.56252	1.33046	2.46191	1.32954	4.5166	1.33037	4.81558	1.33017	3.69358	1.33004	3.54099	1.33062	2.96688
																	1.33146	2.58112	1.33179	2.47955	1.33087	4.57191	1.33171	4.87185	1.3315	3.73316	1.33137	3.58343	1.33196	2.99835
																	1.33279	2.60067	1.33312	2.49815	1.33221	4.62818	1.33304	4.92907	1.33283	3.77369	1.33271	3.62778	1.33329	3.03125
																	1.33412	2.6207	1.33446	2.5177	1.33354	4.6854	1.33437	4.98581	1.33417	3.81613	1.33404	3.67308	1.33462	3.06511
																	1.33546	2.64072	1.33579	2.53773	1.33487	4.7431	1.33571	5.04303	1.3355	3.86	1.33537	3.71885	1.33596	3.09849
																	1.33679	2.66075	1.33712	2.55775	1.33621	4.80127	1.33704	5.1012	1.33683	3.90482	1.33671	3.76463	1.33729	3.13282
																	1.33812	2.68173	1.33846	2.57778	1.33754	4.85897	1.33837	5.15985	1.33817	3.94964	1.33804	3.81136	1.33862	3.16763
																	1.33946	2.70319	1.33979	2.59829	1.33887	4.91619	1.33971	5.21898	1.3395	3.99542	1.33937	3.85904	1.33996	3.20292
																	1.34079	2.72465	1.34112	2.61831	1.34021	4.97389	1.34104	5.27811	1.34083	4.04167	1.34071	3.9072	1.34129	3.2382
																	1.34212	2.74611	1.34246	2.63882	1.34154	5.03302	1.34237	5.33867	1.34217	4.08792	1.34204	3.95584	1.34262	3.27396
																	1.34346	2.76804	1.34379	2.6598	1.34287	5.09357	1.34371	5.40018	1.3435	4.13418	1.34337	4.00591	1.34396	3.31068
																	1.34479	2.79045	1.34512	2.68173	1.34421	5.15461	1.34504	5.46217	1.34483	4.18091	1.34471	4.05788	1.34529	3.34835
																	1.34612	2.81239	1.34646	2.70367	1.34554	5.21708	1.34637	5.52511	1.34617	4.22764	1.34604	4.11034	1.34662	3.38697
																	1.34746	2.83432	1.34779	2.7256	1.34687	5.28097	1.34771	5.58901	1.3475	4.27532	1.34737	4.16374	1.34796	3.4256
																	1.34879	2.85721	1.34912	2.74849	1.34821	5.3463	1.34904	5.65243	1.34883	4.32444	1.34871	4.2181	1.34929	3.4647
																	1.35012	2.88057	1.35046	2.77138	1.34954	5.4121	1.35037	5.71632	1.35017	4.3745	1.35004	4.27294	1.35062	3.50428
																	1.35146	2.90394	1.35179	2.79522	1.35087	5.47886	1.35171	5.78022	1.3515	4.42553	1.35137	4.32873	1.35196	3.54338
																	1.35279	2.92778	1.35312	2.81906	1.35221	5.54609	1.35304	5.84459	1.35283	4.47702	1.35271	4.38356	1.35329	3.58343
																	1.35412	2.95305	1.35446	2.84338	1.35354	5.61285	1.35437	5.9104	1.35417	4.529	1.35404	4.43935	1.35462	3.62444
																	1.35546	2.97832	1.35579	2.86818	1.35487	5.67913	1.35571	5.97668	1.3555	4.58145	1.35537	4.49562	1.35596	3.66592
																	1.35679	3.00264	1.35712	2.89249	1.35621	5.74541	1.35704	6.04391	1.35683	4.63438	1.35671	4.55236	1.35729	3.70836
																	1.35812	3.02744	1.35846	2.91729	1.35754	5.81121	1.35837	6.11162	1.35817	4.68731	1.35804	4.60958	1.35862	3.75128
																	1.35946	3.05223	1.35979	2.94304	1.35887	5.87749	1.35971	6.17981	1.3595	4.74119	1.35937	4.66776	1.35996	3.79515
																	1.36079	3.07703	1.36112	2.96879	1.36021	5.94425	1.36104	6.24704	1.36083	4.79603	1.36071	4.72736	1.36129	3.83854
																	1.36212	3.1023	1.36246	2.99501	1.36154	6.01149	1.36237	6.31428	1.36217	4.85134	1.36204	4.78745	1.36262	3.88241
																	1.36346	3.12757	1.36379	3.02076	1.36287	6.08015	1.36371	6.38199	1.3635	4.90713	1.36337	4.84705	1.36396	3.92628
																	1.36479	3.15285	1.36512	3.04699	1.36421	6.14929	1.36504	6.45065	1.36483	4.96387	1.36471	4.90713	1.36529	3.97062
																	1.36612	3.17907	1.36646	3.07322	1.36554	6.21939	1.36637	6.52027	1.36617	5.0211	1.36604	4.96769	1.36662	4.01592
																	1.36746	3.20625	1.36779	3.09849	1.36687	6.28996	1.36771	6.59132	1.3675	5.07879	1.36737	5.02777	1.36796	4.0617
																	1.36879	3.23296	1.36912	3.12424	1.36821	6.36196	1.36904	6.66332	1.36883	5.13697	1.36871	5.08881	1.36929	4.10843
																	1.37012	3.26014	1.37046	3.15046	1.36954	6.43396	1.37037	6.73532	1.37017	5.19562	1.37004	5.15032	1.37062	4.15611
																	1.37146	3.28779	1.37179	3.17669	1.37087	6.50644	1.37171	6.80733	1.3715	5.25522	1.37137	5.21326	1.37196	4.20427
																	1.37279	3.31545	1.37312	3.20339	1.37221	6.57988	1.37304	6.87981	1.37283	5.3153	1.37271	5.27763	1.37329	4.25339
																	1.37412	3.34311	1.37446	3.22962	1.37354	6.65379	1.37437	6.95229	1.37417	5.37539	1.37404	5.34296	1.37462	4.30155
																	1.37546	3.37124	1.37579	3.25632	1.37487	6.72817	1.37571	7.02524	1.3755	5.43642	1.37537	5.40924	1.37596	4.35066
																	1.37679	3.39937	1.37712	3.28302	1.37621	6.80351	1.37704	7.0982	1.37683	5.49841	1.37671	5.47647	1.37729	4.40025
																	1.37812	3.42846	1.37846	3.3102	1.37754	6.88028	1.37837	7.17306	1.37817	5.56087	1.37804	5.54323	1.37862	4.45032
																	1.37946	3.45707	1.37979	3.33786	1.37887	6.95848	1.37971	7.25031	1.3795	5.62286	1.37937	5.61094	1.37996	4.50087
																	1.38079	3.48616	1.38112	3.36599	1.38021	7.03716	1.38104	7.32803	1.38083	5.68533	1.38071	5.67913	1.38129	4.55284
																	1.38212	3.51524	1.38246	3.3946	1.38154	7.11632	1.38237	7.40623	1.38217	5.74875	1.38204	5.74684	1.38262	4.60529
																	1.38346	3.54433	1.38379	3.42369	1.38287	7.19643	1.38371	7.48444	1.3835	5.81264	1.38337	5.81598	1.38396	4.6587
																	1.38479	3.57389	1.38512	3.45278	1.38421	7.27701	1.38504	7.56264	1.38483	5.87654	1.38471	5.8856	1.38529	4.71258
																	1.38612	3.60346	1.38646	3.48091	1.38554	7.35807	1.38637	7.64179	1.38617	5.94091	1.38604	5.9557	1.38662	4.76646
																	1.38746	3.63302	1.38779	3.50904	1.38687	7.44009	1.38771	7.72047	1.3875	6.00624	1.38737	6.02627	1.38796	4.8213
																	1.38879	3.66306	1.38912	3.5367	1.38821	7.52354	1.38904	7.8001	1.38883	6.07157	1.38871	6.09779	1.38929	4.87709
																	1.39012	3.6931	1.39046	3.56531	1.38954	7.60746	1.39037	7.88021	1.39017	6.13689	1.39004	6.16932	1.39062	4.93431
																	1.39146	3.72362	1.39179	3.59392	1.39087	7.69281	1.39171	7.96175	1.3915	6.2027	1.39137	6.24132	1.39196	4.99296
																	1.39279	3.75366	1.39312	3.62349	1.39221	7.77912	1.39304	8.04472	1.39283	6.26945	1.39271	6.3138	1.39329	5.05209
																	1.39412	3.78418	1.39446	3.65448	1.39354	7.86591	1.39437	8.12769	1.39417	6.33717	1.39404	6.38676	1.39462	5.11122
																	1.39546	3.81565	1.39579	3.68547	1.39487	7.95412	1.39571	8.21161	1.3955	6.40535	1.39537	6.46019	1.39596	5.17035
																	1.39679	3.84808	1.39712	3.71695	1.39621	8.04424	1.39704	8.29601	1.39683	6.47497	1.39671	6.53458	1.39729	5.22947
																	1.39812	3.8805	1.39846	3.74842	1.39754	8.13675	1.39837	8.38184	1.39817	6.54602	1.39804	6.61039	1.39862	5.2886
																	1.39946	3.9134	1.39979	3.77989	1.39887	8.23116	1.39971	8.4691	1.3995	6.61707	1.39937	6.68716	1.39996	5.34868
																	1.40079	3.9463	1.40112	3.81088	1.40021	8.32748	1.40104	8.55827	1.40083	6.68907	1.40071	6.76489	1.40129	5.41019
																	1.40212	3.97968	1.40246	3.84188	1.40154	8.42571	1.40237	8.64887	1.40217	6.76107	1.40204	6.84309	1.40262	5.47314
																	1.40346	4.01354	1.40379	3.87287	1.40287	8.52537	1.40371	8.74043	1.4035	6.83308	1.40337	6.92225	1.40396	5.53751
																	1.40479	4.04739	1.40512	3.90387	1.40421	8.62646	1.40504	8.83389	1.40483	6.90603	1.40471	7.0014	1.40529	5.60331
																	1.40612	4.08173	1.40646	3.93486	1.40554	8.7285	1.40637	8.92782	1.40617	6.97947	1.40604	7.08055	1.40662	5.67055
																	1.40746	4.11701	1.40779	3.96633	1.40687	8.83245	1.40771	9.02224	1.4075	7.05481	1.40737	7.16066	1.40796	5.73826
																	1.40879	4.15277	1.40912	3.99876	1.40821	8.93879	1.40904	9.11808	1.40883	7.13015	1.40871	7.24173	1.40929	5.80645
																	1.41012	4.18949	1.41046	4.03214	1.40954	9.04799	1.41037	9.2144	1.41017	7.20692	1.41004	7.32422	1.41062	5.87654
																	1.41146	4.22573	1.41179	4.06647	1.41087	9.16004	1.41171	9.3112	1.4115	7.28464	1.41137	7.40767	1.41196	5.94759
																	1.41279	4.26292	1.41312	4.10175	1.41221	9.27496	1.41304	9.4099	1.41283	7.36284	1.41271	7.49254	1.41329	6.02055
																	1.41412	4.30059	1.41446	4.13895	1.41354	9.39369	1.41437	9.51004	1.41417	7.44152	1.41404	7.57837	1.41462	6.09493
																	1.41546	4.33779	1.41579	4.17614	1.41487	9.51529	1.41571	9.61256	1.4155	7.52115	1.41537	7.66516	1.41596	6.17027
																	1.41679	4.37593	1.41712	4.21381	1.41621	9.63926	1.41704	9.71699	1.41683	7.60174	1.41671	7.75242	1.41729	6.24657
																	1.41812	4.41408	1.41846	4.25196	1.41754	9.7661	1.41837	9.8238	1.41817	7.68471	1.41804	7.84063	1.41862	6.32381
																	1.41946	4.45318	1.41979	4.29058	1.41887	9.8958	1.41971	9.93299	1.4195	7.76958	1.41937	7.9298	1.41996	6.40249
																	1.42079	4.49324	1.42112	4.32873	1.42021	10.0288	1.42104	10.0446	1.42083	7.85542	1.42071	8.0204	1.42129	6.48212
																	1.42212	4.53424	1.42246	4.3664	1.42154	10.1662	1.42237	10.1585	1.42217	7.94172	1.42204	8.11243	1.42262	6.56319
																	1.42346	4.57573	1.42379	4.40454	1.42287	10.3068	1.42371	10.2744	1.4235	8.02946	1.42337	8.20589	1.42396	6.64568
																	1.42479	4.61769	1.42512	4.44317	1.42421	10.4508	1.42504	10.3927	1.42483	8.11815	1.42471	8.30078	1.42529	6.73103
																	1.42612	4.66061	1.42646	4.48275	1.42554	10.5996	1.42637	10.5133	1.42617	8.2078	1.42604	8.3971	1.42662	6.81829
																	1.42746	4.704	1.42779	4.52232	1.42687	10.7522	1.42771	10.6359	1.4275	8.29792	1.42737	8.49485	1.42796	6.90746
																	1.42879	4.74739	1.42912	4.56285	1.42821	10.9086	1.42904	10.7603	1.42883	8.38947	1.42871	8.59404	1.42929	6.99902
																	1.43012	4.79174	1.43046	4.60434	1.42954	11.0693	1.43037	10.8867	1.43017	8.48293	1.43004	8.69417	1.43062	7.09295
																	1.43146	4.83656	1.43179	4.64678	1.43087	11.2352	1.43171	11.0154	1.4315	8.57782	1.43137	8.79478	1.43196	7.18927
																	1.43279	4.88234	1.43312	4.69017	1.43221	11.4064	1.43304	11.147	1.43283	8.6751	1.43271	8.89683	1.43329	7.28703
																	1.43412	4.93002	1.43446	4.73499	1.43354	11.5838	1.43437	11.2815	1.43417	8.7738	1.43404	9.00078	1.43462	7.38668
																	1.43546	4.97818	1.43579	4.78029	1.43487	11.7679	1.43571	11.4193	1.4355	8.87442	1.43537	9.10616	1.43596	7.48825
																	1.43679	5.02729	1.43712	4.8275	1.43621	11.9586	1.43704	11.5604	1.43683	8.97598	1.43671	9.21345	1.43729	7.59077
																	1.43812	5.07784	1.43846	4.87614	1.43754	12.156	1.43837	11.7054	1.43817	9.07993	1.43804	9.32264	1.43862	7.6952
																	1.43946	5.12934	1.43979	4.92573	1.43887	12.3601	1.43971	11.8551	1.4395	9.18531	1.43937	9.43375	1.43996	7.80201
																	1.44079	5.18179	1.44112	4.97484	1.44021	12.5718	1.44104	12.0087	1.44083	9.29308	1.44071	9.54676	1.44129	7.91216
																	1.44212	5.23424	1.44246	5.02443	1.44154	12.7921	1.44237	12.166	1.44217	9.40418	1.44204	9.6612	1.44262	8.02469
																	1.44346	5.28717	1.44379	5.0745	1.44287	13.0215	1.44371	12.3286	1.4435	9.51815	1.44337	9.77707	1.44396	8.14009
																	1.44479	5.34058	1.44512	5.126	1.44421	13.2599	1.44504	12.4965	1.44483	9.63545	1.44471	9.89437	1.44529	8.25882
																	1.44612	5.39494	1.44646	5.17797	1.44554	13.5083	1.44637	12.6705	1.44617	9.75561	1.44604	10.0131	1.44662	8.38041
																	1.44746	5.4512	1.44779	5.23138	1.44687	13.7677	1.44771	12.8493	1.4475	9.87816	1.44737	10.1328	1.44796	8.50439
																	1.44879	5.50747	1.44912	5.28669	1.44821	14.039	1.44904	13.0329	1.44883	10.0031	1.44871	10.2544	1.44929	8.63123
																	1.45012	5.56517	1.45046	5.34248	1.44954	14.3228	1.45037	13.2227	1.45017	10.1295	1.45004	10.3774	1.45062	8.76045
																	1.45146	5.62477	1.45179	5.3997	1.45087	14.6194	1.45171	13.4187	1.4515	10.2582	1.45137	10.5019	1.45196	8.89349
																	1.45279	5.68485	1.45312	5.4574	1.45221	14.9288	1.45304	13.6213	1.45283	10.3898	1.45271	10.6287	1.45329	9.02891
																	1.45412	5.74589	1.45446	5.51558	1.45354	15.2526	1.45437	13.8292	1.45417	10.5247	1.45404	10.7574	1.45462	9.16815
																	1.45546	5.80788	1.45579	5.5747	1.45487	15.5921	1.45571	14.0433	1.4555	10.6626	1.45537	10.8886	1.45596	9.31072
																	1.45679	5.8713	1.45712	5.63526	1.45621	15.9483	1.45704	14.2651	1.45683	10.8042	1.45671	11.0221	1.45729	9.45759
																	1.45812	5.93567	1.45846	5.69677	1.45754	16.3226	1.45837	14.4949	1.45817	10.9501	1.45804	11.1575	1.45862	9.60875
																	1.45946	6.00147	1.45979	5.76019	1.45887	16.7155	1.45971	14.7328	1.4595	11.0998	1.45937	11.2948	1.45996	9.76324
																	1.46079	6.06871	1.46112	5.82457	1.46021	17.1289	1.46104	14.9803	1.46083	11.2538	1.46071	11.4341	1.46129	9.92107
																	1.46212	6.13642	1.46246	5.88989	1.46154	17.5648	1.46237	15.2369	1.46217	11.4126	1.46204	11.5757	1.46262	10.0827
																	1.46346	6.20508	1.46379	5.95617	1.46287	18.023	1.46371	15.5034	1.4635	11.5767	1.46337	11.7188	1.46396	10.2468
																	1.46479	6.27518	1.46512	6.02341	1.46421	18.5061	1.46504	15.7804	1.46483	11.7464	1.46471	11.8642	1.46529	10.4141
																	1.46612	6.3467	1.46646	6.09159	1.46554	19.0153	1.46637	16.068	1.46617	11.9209	1.46604	12.0111	1.46662	10.5848
																	1.46746	6.41823	1.46779	6.16121	1.46687	19.5527	1.46771	16.3674	1.4675	12.1021	1.46737	12.1608	1.46796	10.7594
																	1.46879	6.49071	1.46912	6.23178	1.46821	20.1187	1.46904	16.6793	1.46883	12.2895	1.46871	12.3134	1.46929	10.9377
																	1.47012	6.56462	1.47046	6.30426	1.46954	20.7152	1.47037	17.005	1.47017	12.4836	1.47004	12.4693	1.47062	11.1198
																	1.47146	6.63948	1.47179	6.3777	1.47087	21.3432	1.47171	17.3464	1.4715	12.6853	1.47137	12.6276	1.47196	11.3063
																	1.47279	6.7153	1.47312	6.45256	1.47221	22.0046	1.47304	17.7026	1.47283	12.8956	1.47271	12.7892	1.47329	11.4965
																	1.47412	6.79207	1.47446	6.52885	1.47354	22.7008	1.47437	18.074	1.47417	13.1149	1.47404	12.9542	1.47462	11.6901
																	1.47546	6.87027	1.47579	6.60563	1.47487	23.4327	1.47571	18.4608	1.4755	13.3443	1.47537	13.1216	1.47596	11.8871
																	1.47679	6.95086	1.47712	6.68335	1.47621	24.2019	1.47704	18.8642	1.47683	13.5846	1.47671	13.2918	1.47729	12.0878
																	1.47812	7.03239	1.47846	6.7625	1.47754	25.0096	1.47837	19.2857	1.47817	13.8383	1.47804	13.4664	1.47862	12.2914
																	1.47946	7.11489	1.47979	6.84309	1.47887	25.8565	1.47971	19.7258	1.4795	14.1053	1.47937	13.6456	1.47996	12.4984
																	1.48079	7.19881	1.48112	6.92463	1.48021	26.7444	1.48104	20.1869	1.48083	14.3881	1.48071	13.8307	1.48129	12.7091
																	1.48212	7.28512	1.48246	7.00712	1.48154	27.6742	1.48237	20.6704	1.48217	14.6866	1.48204	14.0224	1.48262	12.9237
																	1.48346	7.37238	1.48379	7.09152	1.48287	28.646	1.48371	21.1778	1.4835	15.0027	1.48337	14.2217	1.48396	13.1412
																	1.48479	7.46012	1.48512	7.17735	1.48421	29.6612	1.48504	21.7094	1.48483	15.3379	1.48471	14.4281	1.48529	13.3624
																	1.48612	7.54833	1.48646	7.26414	1.48554	30.7217	1.48637	22.2654	1.48617	15.6937	1.48604	14.6422	1.48662	13.586
																	1.48746	7.6375	1.48779	7.3514	1.48687	31.827	1.48771	22.8467	1.4875	16.0718	1.48737	14.8649	1.48796	13.8125
																	1.48879	7.72762	1.48912	7.44057	1.48821	32.9766	1.48904	23.4537	1.48883	16.4733	1.48871	15.0967	1.48929	14.0409
																	1.49012	7.8187	1.49046	7.53069	1.48954	34.1716	1.49037	24.0889	1.49017	16.9015	1.49004	15.3394	1.49062	14.2717
																	1.49146	7.91121	1.49179	7.6232	1.49087	35.4133	1.49171	24.754	1.4915	17.3578	1.49137	15.5935	1.49196	14.5054
																	1.49279	8.0061	1.49312	7.71713	1.49221	36.7012	1.49304	25.4502	1.49283	17.8447	1.49271	15.8615	1.49329	14.7414
																	1.49412	8.10289	1.49446	7.8125	1.49354	38.0344	1.49437	26.1798	1.49417	18.364	1.49404	16.1452	1.49462	14.9808
																	1.49546	8.20112	1.49579	7.9093	1.49487	39.412	1.49571	26.9442	1.4955	18.9176	1.49537	16.4452	1.49596	15.223
																	1.49679	8.30078	1.49712	8.00753	1.49621	40.8335	1.49704	27.7438	1.49683	19.5065	1.49671	16.7623	1.49729	15.4686
																	1.49812	8.40092	1.49846	8.10719	1.49754	42.2983	1.49837	28.5797	1.49817	20.1325	1.49804	17.0984	1.49862	15.7161
																	1.49946	8.50105	1.49979	8.20732	1.49887	43.8056	1.49971	29.4518	1.4995	20.7963	1.49937	17.4546	1.49996	15.9659
																	1.50079	8.60214	1.50112	8.30793	1.50021	45.3539	1.50104	30.3617	1.50083	21.4996	1.50071	17.8323	1.50129	16.2182
																	1.50212	8.70419	1.50246	8.40998	1.50154	46.9427	1.50237	31.3096	1.50217	22.2445	1.50204	18.2338	1.50262	16.4728
																	1.50346	8.80718	1.50379	8.51297	1.50287	48.5716	1.50371	32.2981	1.5035	23.0322	1.50337	18.6605	1.50396	16.7313
																	1.50479	8.91256	1.50512	8.61692	1.50421	50.2386	1.50504	33.3271	1.50483	23.8662	1.50471	19.115	1.50529	16.9921
																	1.50612	9.0189	1.50646	8.72278	1.50554	51.9409	1.50637	34.399	1.50617	24.7464	1.50604	19.5975	1.50662	17.2563
																	1.50746	9.12666	1.50779	8.83007	1.50687	53.6761	1.50771	35.5144	1.5075	25.6763	1.50737	20.1101	1.50796	17.5242
																	1.50879	9.23538	1.50912	8.93879	1.50821	55.4409	1.50904	36.6731	1.50883	26.6562	1.50871	20.6542	1.50929	17.7965
																	1.51012	9.34553	1.51046	9.04942	1.50954	57.2329	1.51037	37.8761	1.51017	27.6861	1.51004	21.2317	1.51062	18.0721
																	1.51146	9.45663	1.51179	9.16147	1.51087	59.0501	1.51171	39.1226	1.5115	28.7666	1.51137	21.8439	1.51196	18.3516
																	1.51279	9.56774	1.51312	9.27401	1.51221	60.8888	1.51304	40.4129	1.51283	29.8963	1.51271	22.4919	1.51329	18.6362
																	1.51412	9.68027	1.51446	9.38845	1.51354	62.747	1.51437	41.7461	1.51417	31.0764	1.51404	23.1786	1.51462	18.9266
																	1.51546	9.79376	1.51579	9.50432	1.51487	64.6229	1.51571	43.1232	1.5155	32.3062	1.51537	23.9058	1.51596	19.2237
																	1.51679	9.9082	1.51712	9.62114	1.51621	66.5126	1.51704	44.5428	1.51683	33.586	1.51671	24.6744	1.51729	19.5279
																	1.51812	10.0231	1.51846	9.73845	1.51754	68.4123	1.51837	46.0057	1.51817	34.9164	1.51804	25.4855	1.51862	19.8402
																	1.51946	10.138	1.51979	9.85718	1.51887	70.3177	1.51971	47.5111	1.5195	36.2964	1.51937	26.341	1.51996	20.1626
																	1.52079	10.2539	1.52112	9.97686	1.52021	72.2265	1.52104	49.0584	1.52083	37.7264	1.52071	27.2427	1.52129	20.4954
																	1.52212	10.3712	1.52246	10.0975	1.52154	74.1348	1.52237	50.6482	1.52217	39.206	1.52204	28.1911	1.52262	20.8402
																	1.52346	10.489	1.52379	10.2186	1.52287	76.0388	1.52371	52.2785	1.5235	40.7329	1.52337	29.1867	1.52396	21.1973
																	1.52479	10.6077	1.52512	10.3402	1.52421	77.9371	1.52504	53.9498	1.52483	42.3064	1.52471	30.232	1.52529	21.5688
																	1.52612	10.7274	1.52646	10.4637	1.52554	79.8259	1.52637	55.6598	1.52617	43.9239	1.52604	31.3263	1.52662	21.9569
																	1.52746	10.848	1.52779	10.5877	1.52687	81.7037	1.52771	57.4083	1.5275	45.5828	1.52737	32.4717	1.52796	22.3622
																	1.52879	10.9701	1.52912	10.7126	1.52821	83.5652	1.52904	59.1946	1.52883	47.2817	1.52871	33.6685	1.52929	22.7866
																	1.53012	11.0936	1.53046	10.838	1.52954	85.4068	1.53037	61.0161	1.53017	49.0179	1.53004	34.9169	1.53062	23.231
																	1.53146	11.2171	1.53179	10.9644	1.53087	87.2235	1.53171	62.8715	1.5315	50.7884	1.53137	36.2163	1.53196	23.6969
																	1.53279	11.3416	1.53312	11.0922	1.53221	89.0126	1.53304	64.7573	1.53283	52.5913	1.53271	37.5667	1.53329	24.1857
																	1.53412	11.4651	1.53446	11.2205	1.53354	90.7702	1.53437	66.6728	1.53417	54.4238	1.53404	38.9667	1.53462	24.6997
																	1.53546	11.5895	1.53579	11.3497	1.53487	92.4931	1.53571	68.614	1.5355	56.2825	1.53537	40.4162	1.53596	25.2399
																	1.53679	11.7135	1.53712	11.4794	1.53621	94.1796	1.53704	70.5781	1.53683	58.1636	1.53671	41.9145	1.53729	25.8093
																	1.53812	11.8384	1.53846	11.61	1.53754	95.8276	1.53837	72.5613	1.53817	60.0648	1.53804	43.4608	1.53862	26.4087
																	1.53946	11.9638	1.53979	11.7421	1.53887	97.4331	1.53971	74.5611	1.5395	61.9817	1.53937	45.0554	1.53996	27.0391
																	1.54079	12.0902	1.54112	11.8747	1.54021	98.9947	1.54104	76.5758	1.54083	63.911	1.54071	46.6976	1.54129	27.7023
																	1.54212	12.2175	1.54246	12.0077	1.54154	100.51	1.54237	78.6023	1.54217	65.8493	1.54204	48.3871	1.54262	28.3995
																	1.54346	12.3453	1.54379	12.1417	1.54287	101.976	1.54371	80.6375	1.5435	67.7943	1.54337	50.1218	1.54396	29.1305
																	1.54479	12.4736	1.54512	12.2762	1.54421	103.393	1.54504	82.6797	1.54483	69.7422	1.54471	51.8994	1.54529	29.8963
																	1.54612	12.6019	1.54646	12.4106	1.54554	104.756	1.54637	84.7259	1.54617	71.6896	1.54604	53.7186	1.54662	30.6988
																	1.54746	12.7311	1.54779	12.5451	1.54687	106.064	1.54771	86.772	1.5475	73.6327	1.54737	55.5768	1.54796	31.5399
																	1.54879	12.8617	1.54912	12.6801	1.54821	107.316	1.54904	88.8157	1.54883	75.5677	1.54871	57.4722	1.54929	32.4197
																	1.55012	12.9933	1.55046	12.816	1.54954	108.507	1.55037	90.8537	1.55017	77.4922	1.55004	59.401	1.55062	33.3385
																	1.55146	13.1264	1.55179	12.9538	1.55087	109.636	1.55171	92.8836	1.5515	79.4015	1.55137	61.3608	1.55196	34.297
																	1.55279	13.2594	1.55312	13.092	1.55221	110.701	1.55304	94.9016	1.55283	81.2931	1.55271	63.3469	1.55329	35.2955
																	1.55412	13.3934	1.55446	13.2318	1.55354	111.701	1.55437	96.9043	1.55417	83.1637	1.55404	65.3567	1.55462	36.3345
																	1.55546	13.5288	1.55579	13.3719	1.55487	112.637	1.55571	98.8879	1.5555	85.0096	1.55537	67.3876	1.55596	37.4126
																	1.55679	13.6642	1.55712	13.5131	1.55621	113.508	1.55704	100.85	1.55683	86.8268	1.55671	69.4361	1.55729	38.5289
																	1.55812	13.8001	1.55846	13.6547	1.55754	114.316	1.55837	102.787	1.55817	88.6111	1.55804	71.4989	1.55862	39.6833
																	1.55946	13.937	1.55979	13.7978	1.55887	115.058	1.55971	104.695	1.5595	90.3587	1.55937	73.5722	1.55996	40.8764
																	1.56079	14.0762	1.56112	13.9418	1.56021	115.734	1.56104	106.57	1.56083	92.0663	1.56071	75.654	1.56129	42.1062
																	1.56212	14.2174	1.56246	14.0872	1.56154	116.343	1.56237	108.411	1.56217	93.73	1.56204	77.7388	1.56262	43.3712
																	1.56346	14.3604	1.56379	14.2345	1.56287	116.886	1.56371	110.214	1.5635	95.3474	1.56337	79.823	1.56396	44.6696
																	1.56479	14.5059	1.56512	14.3833	1.56421	117.36	1.56504	111.975	1.56483	96.9167	1.56471	81.902	1.56529	46.0005
																	1.56612	14.6532	1.56646	14.5335	1.56554	117.768	1.56637	113.694	1.56617	98.4354	1.56604	83.9729	1.56662	47.3609
																	1.56746	14.8029	1.56779	14.6856	1.56687	118.109	1.56771	115.366	1.5675	99.9012	1.56737	86.0329	1.56796	48.749
																	1.56879	14.9555	1.56912	14.8396	1.56821	118.386	1.56904	116.99	1.56883	101.313	1.56871	88.079	1.56929	50.1628
																	1.57012	15.111	1.57046	14.9956	1.56954	118.598	1.57037	118.562	1.57017	102.669	1.57004	90.1079	1.57062	51.6005
																	1.57146	15.2707	1.57179	15.1544	1.57087	118.747	1.57171	120.08	1.5715	103.966	1.57137	92.1164	1.57196	53.0601
																	1.57279	15.4343	1.57312	15.317	1.57221	118.831	1.57304	121.545	1.57283	105.203	1.57271	94.1005	1.57329	54.5392
																	1.57412	15.6031	1.57446	15.4839	1.57354	118.849	1.57437	122.952	1.57417	106.378	1.57404	96.056	1.57462	56.0355
																	1.57546	15.7771	1.57579	15.656	1.57487	118.804	1.57571	124.299	1.5755	107.492	1.57537	97.9776	1.57596	57.5471
																	1.57679	15.9569	1.57712	15.8334	1.57621	118.695	1.57704	125.586	1.57683	108.544	1.57671	99.8621	1.57729	59.072
																	1.57812	16.1424	1.57846	16.016	1.57754	118.525	1.57837	126.81	1.57817	109.533	1.57804	101.706	1.57862	60.607
																	1.57946	16.3331	1.57979	16.2034	1.57887	118.296	1.57971	127.971	1.5795	110.456	1.57937	103.505	1.57996	62.15
																	1.58079	16.531	1.58112	16.3975	1.58021	118.011	1.58104	129.068	1.58083	111.314	1.58071	105.257	1.58129	63.6983
																	1.58212	16.736	1.58246	16.5977	1.58154	117.67	1.58237	130.1	1.58217	112.103	1.58204	106.959	1.58262	65.2485
																	1.58346	16.9487	1.58379	16.8042	1.58287	117.274	1.58371	131.067	1.5835	112.823	1.58337	108.608	1.58396	66.7987
																	1.58479	17.1695	1.58512	17.0183	1.58421	116.823	1.58504	131.968	1.58483	113.473	1.58471	110.202	1.58529	68.3441
																	1.58612	17.4003	1.58646	17.2415	1.58554	116.318	1.58637	132.802	1.58617	114.054	1.58604	111.739	1.58662	69.881
																	1.58746	17.6415	1.58779	17.4751	1.58687	115.759	1.58771	133.567	1.5875	114.567	1.58737	113.214	1.58796	71.4054
																	1.58879	17.8943	1.58912	17.7188	1.58821	115.149	1.58904	134.262	1.58883	115.012	1.58871	114.627	1.58929	72.9151
																	1.59012	18.158	1.59046	17.9729	1.58954	114.491	1.59037	134.886	1.59017	115.391	1.59004	115.977	1.59062	74.4066
																	1.59146	18.434	1.59179	18.2385	1.59087	113.787	1.59171	135.438	1.5915	115.702	1.59137	117.262	1.59196	75.8772
																	1.59279	18.724	1.59312	18.517	1.59221	113.041	1.59304	135.92	1.59283	115.946	1.59271	118.481	1.59329	77.3249
																	1.59412	19.0282	1.59446	18.8098	1.59354	112.254	1.59437	136.331	1.59417	116.123	1.59404	119.632	1.59462	78.7477
																	1.59546	19.3467	1.59579	19.1159	1.59487	111.426	1.59571	136.672	1.5955	116.232	1.59537	120.717	1.59596	80.1435
																	1.59679	19.68	1.59712	19.4373	1.59621	110.559	1.59704	136.945	1.59683	116.277	1.59671	121.73	1.59729	81.5091
																	1.59812	20.0291	1.59846	19.7744	1.59754	109.651	1.59837	137.147	1.59817	116.258	1.59804	122.673	1.59862	82.8419
																	1.59946	20.3958	1.59979	20.1283	1.59887	108.704	1.59971	137.28	1.5995	116.177	1.59937	123.541	1.59996	84.1393
																	1.60079	20.7801	1.60112	20.4988	1.60021	107.72	1.60104	137.344	1.60083	116.035	1.60071	124.334	1.60129	85.3987
																	1.60212	21.1825	1.60246	20.8859	1.60154	106.702	1.60237	137.339	1.60217	115.834	1.60204	125.053	1.60262	86.617
																	1.60346	21.6036	1.60379	21.2927	1.60287	105.655	1.60371	137.266	1.6035	115.575	1.60337	125.698	1.60396	87.7938
																	1.60479	22.0451	1.60512	21.7195	1.60421	104.578	1.60504	137.127	1.60483	115.259	1.60471	126.27	1.60529	88.9282
																	1.60612	22.5072	1.60646	22.1667	1.60554	103.472	1.60637	136.925	1.60617	114.886	1.60604	126.77	1.60662	90.0178
																	1.60746	22.9897	1.60779	22.635	1.60687	102.341	1.60771	136.662	1.6075	114.456	1.60737	127.196	1.60796	91.0616
																	1.60879	23.4933	1.60912	23.1252	1.60821	101.183	1.60904	136.338	1.60883	113.973	1.60871	127.549	1.60929	92.0563
																	1.61012	24.0183	1.61046	23.6373	1.60954	99.999	1.61037	135.953	1.61017	113.438	1.61004	127.829	1.61062	93.0018
																	1.61146	24.5643	1.61179	24.1718	1.61087	98.7906	1.61171	135.508	1.6115	112.854	1.61137	128.035	1.61196	93.8945
																	1.61279	25.1317	1.61312	24.7288	1.61221	97.5595	1.61304	135.001	1.61283	112.22	1.61271	128.169	1.61329	94.7332
																	1.61412	25.7206	1.61446	25.3081	1.61354	96.3101	1.61437	134.435	1.61417	111.54	1.61404	128.233	1.61462	95.5176
																	1.61546	26.3319	1.61579	25.9099	1.61487	95.0441	1.61571	133.812	1.6155	110.814	1.61537	128.231	1.61596	96.2481
																	1.61679	26.9656	1.61712	26.535	1.61621	93.7634	1.61704	133.137	1.61683	110.043	1.61671	128.162	1.61729	96.9257
																	1.61812	27.6213	1.61846	27.184	1.61754	92.4706	1.61837	132.412	1.61817	109.229	1.61804	128.029	1.61862	97.5485
																	1.61946	28.2984	1.61979	27.8559	1.61887	91.167	1.61971	131.638	1.6195	108.371	1.61937	127.832	1.61996	98.115
																	1.62079	28.9974	1.62112	28.5516	1.62021	89.8499	1.62104	130.814	1.62083	107.472	1.62071	127.569	1.62129	98.6242
																	1.62212	29.7179	1.62246	29.2697	1.62154	88.5196	1.62237	129.94	1.62217	106.533	1.62204	127.24	1.62262	99.0748
																	1.62346	30.4589	1.62379	30.0107	1.62287	87.1773	1.62371	129.018	1.6235	105.558	1.62337	126.846	1.62396	99.4658
																	1.62479	31.2195	1.62512	30.7751	1.62421	85.8269	1.62504	128.05	1.62483	104.551	1.62471	126.39	1.62529	99.7972
																	1.62612	32.0001	1.62646	31.5619	1.62554	84.4703	1.62637	127.04	1.62617	103.512	1.62604	125.875	1.62662	100.071
																	1.62746	32.8007	1.62779	32.3691	1.62687	83.1108	1.62771	125.99	1.6275	102.442	1.62737	125.306	1.62796	100.29
																	1.62879	33.6199	1.62912	33.1964	1.62821	81.7504	1.62904	124.905	1.62883	101.344	1.62871	124.684	1.62929	100.455
																	1.63012	34.4558	1.63046	34.0438	1.62954	80.3909	1.63037	123.786	1.63017	100.219	1.63004	124.01	1.63062	100.566
																	1.63146	35.3084	1.63179	34.9092	1.63087	79.0315	1.63171	122.632	1.6315	99.0672	1.63137	123.285	1.63196	100.624
																	1.63279	36.1762	1.63312	35.7919	1.63221	77.6711	1.63304	121.443	1.63283	97.8913	1.63271	122.506	1.63329	100.626
																	1.63412	37.0584	1.63446	36.6902	1.63354	76.3073	1.63437	120.219	1.63417	96.694	1.63404	121.675	1.63462	100.574
																	1.63546	37.9534	1.63579	37.6043	1.63487	74.9421	1.63571	118.961	1.6355	95.4771	1.63537	120.794	1.63596	100.469
																	1.63679	38.8598	1.63712	38.5323	1.63621	73.5788	1.63704	117.671	1.63683	94.2426	1.63671	119.864	1.63729	100.31
																	1.63812	39.7768	1.63846	39.4735	1.63754	72.2203	1.63837	116.35	1.63817	92.9909	1.63804	118.891	1.63862	100.101
																	1.63946	40.7028	1.63979	40.4253	1.63887	70.869	1.63971	115.004	1.6395	91.7215	1.63937	117.878	1.63996	99.8435
																	1.64079	41.6355	1.64112	41.3876	1.64021	69.5262	1.64104	113.632	1.64083	90.436	1.64071	116.827	1.64129	99.5383
																	1.64212	42.5735	1.64246	42.3579	1.64154	68.1915	1.64237	112.238	1.64217	89.1347	1.64204	115.739	1.64262	99.1855
																	1.64346	43.5147	1.64379	43.335	1.64287	66.865	1.64371	110.824	1.6435	87.8196	1.64337	114.615	1.64396	98.7854
																	1.64479	44.4574	1.64512	44.3168	1.64421	65.546	1.64504	109.391	1.64483	86.4949	1.64471	113.455	1.64529	98.3372
																	1.64612	45.3997	1.64646	45.3019	1.64554	64.2347	1.64637	107.94	1.64617	85.1631	1.64604	112.261	1.64662	97.8422
																	1.64746	46.34	1.64779	46.2875	1.64687	62.933	1.64771	106.472	1.6475	83.8256	1.64737	111.035	1.64796	97.3015
																	1.64879	47.2765	1.64912	47.2713	1.64821	61.6412	1.64904	104.988	1.64883	82.4828	1.64871	109.779	1.64929	96.7183
																	1.65012	48.2078	1.65046	48.2507	1.64954	60.3623	1.65037	103.49	1.65017	81.1348	1.65004	108.497	1.65062	96.0937
																	1.65146	49.1323	1.65179	49.2249	1.65087	59.0963	1.65171	101.982	1.6515	79.783	1.65137	107.191	1.65196	95.4299
																	1.65279	50.0488	1.65312	50.1914	1.65221	57.8442	1.65304	100.466	1.65283	78.4283	1.65271	105.864	1.65329	94.7289
																	1.65412	50.9558	1.65446	51.1484	1.65354	56.6063	1.65437	98.9437	1.65417	77.0726	1.65404	104.516	1.65462	93.9918
																	1.65546	51.8517	1.65579	52.0949	1.65487	55.3823	1.65571	97.4169	1.6555	75.7184	1.65537	103.148	1.65596	93.2193
																	1.65679	52.7353	1.65712	53.0295	1.65621	54.173	1.65704	95.8848	1.65683	74.3675	1.65671	101.76	1.65729	92.412
																	1.65812	53.6046	1.65846	53.9503	1.65754	52.978	1.65837	94.3475	1.65817	73.0209	1.65804	100.354	1.65862	91.5718
																	1.65946	54.4567	1.65979	54.8558	1.65887	51.7988	1.65971	92.8044	1.6595	71.6791	1.65937	98.9308	1.65996	90.7001
																	1.66079	55.2917	1.66112	55.7446	1.66021	50.6363	1.66104	91.2576	1.66083	70.3416	1.66071	97.4941	1.66129	89.8004
																	1.66212	56.1066	1.66246	56.6149	1.66154	49.49	1.66237	89.7088	1.66217	69.0088	1.66204	96.0464	1.66262	88.8743
																	1.66346	56.901	1.66379	57.4651	1.66287	48.3603	1.66371	88.1605	1.6635	67.6818	1.66337	94.5892	1.66396	87.9235
																	1.66479	57.6735	1.66512	58.2943	1.66421	47.2479	1.66504	86.6156	1.66483	66.361	1.66471	93.1249	1.66529	86.9489
																	1.66612	58.4226	1.66646	59.1011	1.66554	46.1526	1.66637	85.0754	1.66617	65.0487	1.66604	91.6538	1.66662	85.9518
																	1.66746	59.1469	1.66779	59.8836	1.66687	45.0749	1.66771	83.5409	1.6675	63.7465	1.66737	90.178	1.66796	84.9333
																	1.66879	59.8454	1.66912	60.6394	1.66821	44.0135	1.66904	82.0122	1.66883	62.4547	1.66871	88.6965	1.66929	83.8943
																	1.67012	60.5168	1.67046	61.3666	1.66954	42.9692	1.67037	80.4877	1.67017	61.1749	1.67004	87.2107	1.67062	82.8357
																	1.67146	61.1587	1.67179	62.0651	1.67087	41.9431	1.67171	78.969	1.6715	59.9074	1.67137	85.7239	1.67196	81.758
																	1.67279	61.7704	1.67312	62.7332	1.67221	40.9355	1.67304	77.4574	1.67283	58.6529	1.67271	84.239	1.67329	80.6646
																	1.67412	62.3512	1.67446	63.3707	1.67354	39.947	1.67437	75.9549	1.67417	57.4102	1.67404	82.7565	1.67462	79.5574
																	1.67546	62.901	1.67579	63.9763	1.67487	38.9781	1.67571	74.4638	1.6755	56.181	1.67537	81.2783	1.67596	78.4369
																	1.67679	63.4193	1.67712	64.549	1.67621	38.0282	1.67704	72.9842	1.67683	54.965	1.67671	79.8049	1.67729	77.3053
																	1.67812	63.9048	1.67846	65.0883	1.67754	37.097	1.67837	71.5179	1.67817	53.7639	1.67804	78.3367	1.67862	76.1642
																	1.67946	64.3578	1.67979	65.5942	1.67887	36.1829	1.67971	70.0641	1.6795	52.5784	1.67937	76.8747	1.67996	75.0141
																	1.68079	64.7774	1.68112	66.0648	1.68021	35.2859	1.68104	68.6235	1.68083	51.4097	1.68071	75.4185	1.68129	73.8559
																	1.68212	65.1641	1.68246	66.4997	1.68154	34.4071	1.68237	67.1949	1.68217	50.2582	1.68204	73.9698	1.68262	72.6905
																	1.68346	65.5165	1.68379	66.8993	1.68287	33.5455	1.68371	65.7792	1.6835	49.1247	1.68337	72.5312	1.68396	71.5199
																	1.68479	65.835	1.68512	67.2636	1.68421	32.7024	1.68504	64.3768	1.68483	48.0084	1.68471	71.1036	1.68529	70.3459
																	1.68612	66.1197	1.68646	67.5931	1.68554	31.877	1.68637	62.9907	1.68617	46.9084	1.68604	69.6888	1.68662	69.171
																	1.68746	66.3714	1.68779	67.8883	1.68687	31.0707	1.68771	61.6217	1.6875	45.8245	1.68737	68.2878	1.68796	67.9955
																	1.68879	66.5894	1.68912	68.1477	1.68821	30.2825	1.68904	60.2708	1.68883	44.7574	1.68871	66.9003	1.68929	66.8216
																	1.69012	66.7729	1.69046	68.3708	1.68954	29.5115	1.69037	58.938	1.69017	43.7074	1.69004	65.5265	1.69062	65.649
																	1.69146	66.9208	1.69179	68.5568	1.69087	28.7566	1.69171	57.6224	1.6915	42.6745	1.69137	64.167	1.69196	64.4779
																	1.69279	67.0338	1.69312	68.7065	1.69221	28.018	1.69304	56.3254	1.69283	41.6603	1.69271	62.8214	1.69329	63.3082
																	1.69412	67.1124	1.69446	68.819	1.69354	27.2965	1.69437	55.0461	1.69417	40.6656	1.69404	61.4915	1.69462	62.1405
																	1.69546	67.1573	1.69579	68.8958	1.69487	26.5923	1.69571	53.7848	1.6955	39.6905	1.69537	60.1783	1.69596	60.977
																	1.69679	67.1682	1.69712	68.9378	1.69621	25.9042	1.69704	52.5413	1.69683	38.734	1.69671	58.8832	1.69729	59.8183
																	1.69812	67.1463	1.69846	68.9459	1.69754	25.2328	1.69837	51.3182	1.69817	37.7965	1.69804	57.6057	1.69862	58.6672
																	1.69946	67.0929	1.69979	68.9216	1.69887	24.5786	1.69971	50.1161	1.6995	36.8772	1.69937	56.3474	1.69996	57.5247
																	1.70079	67.0075	1.70112	68.8639	1.70021	23.9406	1.70104	48.9349	1.70083	35.9759	1.70071	55.1085	1.70129	56.3917
																	1.70212	66.8902	1.70246	68.7728	1.70154	23.3183	1.70237	47.7743	1.70217	35.0938	1.70204	53.8883	1.70262	55.2683
																	1.70346	66.7405	1.70379	68.6474	1.70287	22.7103	1.70371	46.6342	1.7035	34.2317	1.70337	52.6872	1.70396	54.1544
																	1.70479	66.5593	1.70512	68.4886	1.70421	22.1167	1.70504	45.5146	1.70483	33.3877	1.70471	51.5056	1.70529	53.0505
																	1.70612	66.3471	1.70646	68.2964	1.70554	21.5373	1.70637	44.4145	1.70617	32.5632	1.70604	50.3445	1.70662	51.9576
																	1.70746	66.1058	1.70779	68.0728	1.70687	20.9727	1.70771	43.3331	1.7075	31.7569	1.70737	49.2043	1.70796	50.8761
																	1.70879	65.8355	1.70912	67.8182	1.70821	20.4229	1.70904	42.2707	1.70883	30.9687	1.70871	48.0852	1.70929	49.8071
																	1.71012	65.5389	1.71046	67.5335	1.70954	19.8884	1.71037	41.2283	1.71017	30.1981	1.71004	46.988	1.71062	48.7518
																	1.71146	65.217	1.71179	67.2197	1.71087	19.3686	1.71171	40.2064	1.7115	29.4447	1.71137	45.9142	1.71196	47.7114
																	1.71279	64.8699	1.71312	66.8778	1.71221	18.8622	1.71304	39.2056	1.71283	28.7094	1.71271	44.8618	1.71329	46.6857
																	1.71412	64.4979	1.71446	66.5078	1.71354	18.3697	1.71437	38.2242	1.71417	27.9927	1.71404	43.8299	1.71462	45.6743
																	1.71546	64.0998	1.71579	66.1101	1.71487	17.8895	1.71571	37.2639	1.7155	27.2942	1.71537	42.819	1.71596	44.6768
																	1.71679	63.6773	1.71712	65.6862	1.71621	17.4217	1.71704	36.324	1.71683	26.6137	1.71671	41.8291	1.71729	43.694
																	1.71812	63.23	1.71846	65.238	1.71754	16.9663	1.71837	35.4033	1.71817	25.9504	1.71804	40.8602	1.71862	42.7265
																	1.71946	62.7594	1.71979	64.7678	1.71887	16.5229	1.71971	34.502	1.7195	25.3034	1.71937	39.9127	1.71996	41.7738
																	1.72079	62.2673	1.72112	64.2757	1.72021	16.0923	1.72104	33.6199	1.72083	24.6725	1.72071	38.9862	1.72129	40.8363
																	1.72212	61.7547	1.72246	63.7627	1.72154	15.6732	1.72237	32.7578	1.72217	24.0574	1.72204	38.0816	1.72262	39.9156
																	1.72346	61.223	1.72379	63.2286	1.72287	15.265	1.72371	31.9152	1.7235	23.458	1.72337	37.1995	1.72396	39.0115
																	1.72479	60.6728	1.72512	62.6731	1.72421	14.8673	1.72504	31.0926	1.72483	22.8748	1.72471	36.3383	1.72529	38.1236
																	1.72612	60.1048	1.72646	62.0966	1.72554	14.4806	1.72637	30.2901	1.72617	22.3074	1.72604	35.4981	1.72662	37.2519
																	1.72746	59.5188	1.72779	61.4982	1.72687	14.1044	1.72771	29.5067	1.7275	21.7562	1.72737	34.6785	1.72796	36.3975
																	1.72879	58.9166	1.72912	60.8807	1.72821	13.7377	1.72904	28.7418	1.72883	21.2207	1.72871	33.8798	1.72929	35.5601
																	1.73012	58.2995	1.73046	60.2455	1.72954	13.3805	1.73037	27.9946	1.73017	20.7009	1.73004	33.1016	1.73062	34.74
																	1.73146	57.6687	1.73179	59.5946	1.73087	13.0339	1.73171	27.2655	1.7315	20.196	1.73137	32.3439	1.73196	33.9375
																	1.73279	57.0254	1.73312	58.9294	1.73221	12.6967	1.73304	26.5532	1.73283	19.7048	1.73271	31.6067	1.73329	33.1521
																	1.73412	56.3693	1.73446	58.2509	1.73354	12.3696	1.73437	25.8579	1.73417	19.2275	1.73404	30.8886	1.73462	32.3834
																	1.73546	55.7013	1.73579	57.5595	1.73487	12.0506	1.73571	25.1803	1.7355	18.7635	1.73537	30.189	1.73596	31.6315
																	1.73679	55.0208	1.73712	56.8552	1.73621	11.7412	1.73704	24.5199	1.73683	18.3129	1.73671	29.5081	1.73729	30.8967
																	1.73812	54.3284	1.73846	56.139	1.73754	11.4408	1.73837	23.8771	1.73817	17.8761	1.73804	28.8448	1.73862	30.1781
																	1.73946	53.6251	1.73979	55.4104	1.73887	11.1494	1.73971	23.2506	1.7395	17.4522	1.73937	28.1997	1.73996	29.4766
																	1.74079	52.9113	1.74112	54.6722	1.74021	10.8662	1.74104	22.6398	1.74083	17.0422	1.74071	27.5717	1.74129	28.7914
																	1.74212	52.1879	1.74246	53.925	1.74154	10.5906	1.74237	22.0447	1.74217	16.645	1.74204	26.9623	1.74262	28.1234
																	1.74346	51.4574	1.74379	53.1707	1.74287	10.323	1.74371	21.4643	1.7435	16.2601	1.74337	26.371	1.74396	27.4711
																	1.74479	50.7202	1.74512	52.4092	1.74421	10.0632	1.74504	20.8998	1.74483	15.8868	1.74471	25.7978	1.74529	26.8359
																	1.74612	49.9787	1.74646	51.641	1.74554	9.81045	1.74637	20.3509	1.74617	15.5244	1.74604	25.2414	1.74662	26.2165
																	1.74746	49.2325	1.74779	50.8671	1.74687	9.56488	1.74771	19.8174	1.7475	15.1734	1.74737	24.7006	1.74796	25.6128
																	1.74879	48.4815	1.74912	50.0884	1.74821	9.32598	1.74904	19.299	1.74883	14.8344	1.74871	24.1752	1.74929	25.0254
																	1.75012	47.7271	1.75046	49.305	1.74954	9.09376	1.75037	18.7955	1.75017	14.5073	1.75004	23.6645	1.75062	24.4536
																	1.75146	46.9699	1.75179	48.5177	1.75087	8.86822	1.75171	18.3063	1.7515	14.1912	1.75137	23.169	1.75196	23.8972
																	1.75279	46.2098	1.75312	47.7276	1.75221	8.64935	1.75304	17.8304	1.75283	13.886	1.75271	22.6884	1.75329	23.3555
																	1.75412	45.4469	1.75446	46.9351	1.75354	8.43716	1.75437	17.3664	1.75417	13.5913	1.75404	22.2235	1.75462	22.8281
																	1.75546	44.6825	1.75579	46.1411	1.75487	8.23164	1.75571	16.9148	1.7555	13.3052	1.75537	21.7724	1.75596	22.315
																	1.75679	43.9172	1.75712	45.3463	1.75621	8.03089	1.75704	16.4752	1.75683	13.0267	1.75671	21.3361	1.75729	21.8163
																	1.75812	43.1523	1.75846	44.5509	1.75754	7.83587	1.75837	16.0475	1.75817	12.7568	1.75804	20.9136	1.75862	21.3313
																	1.75946	42.388	1.75979	43.7565	1.75887	7.64513	1.75971	15.6322	1.7595	12.4955	1.75937	20.504	1.75996	20.8607
																	1.76079	41.6255	1.76112	42.9635	1.76021	7.45964	1.76104	15.2292	1.76083	12.2433	1.76071	20.1073	1.76129	20.4039
																	1.76212	40.8654	1.76246	42.1734	1.76154	7.27892	1.76237	14.8382	1.76217	12.0001	1.76204	19.7225	1.76262	19.9614
																	1.76346	40.1082	1.76379	41.3861	1.76287	7.10344	1.76371	14.4591	1.7635	11.7664	1.76337	19.3505	1.76396	19.5322
																	1.76479	39.3538	1.76512	40.6027	1.76421	6.93321	1.76504	14.092	1.76483	11.5418	1.76471	18.991	1.76529	19.1159
																	1.76612	38.6024	1.76646	39.8226	1.76554	6.76823	1.76637	13.7358	1.76617	11.3258	1.76604	18.6429	1.76662	18.712
																	1.76746	37.8542	1.76779	39.0477	1.76687	6.60801	1.76771	13.3896	1.7675	11.1165	1.76737	18.3063	1.76796	18.3196
																	1.76879	37.1108	1.76912	38.2776	1.76821	6.45256	1.76904	13.0544	1.76883	10.9138	1.76871	17.9796	1.76929	17.9396
																	1.77012	36.3722	1.77046	37.5137	1.76954	6.3014	1.77037	12.7296	1.77017	10.7183	1.77004	17.663	1.77062	17.5714
																	1.77146	35.6388	1.77179	36.7556	1.77087	6.15454	1.77171	12.414	1.7715	10.53	1.77137	17.3564	1.77196	17.2143
																	1.77279	34.9116	1.77312	36.0036	1.77221	6.01196	1.77304	12.1078	1.77283	10.3478	1.77271	17.0598	1.77329	16.8681
																	1.77412	34.1907	1.77446	35.2573	1.77354	5.87368	1.77437	11.8117	1.77417	10.1724	1.77404	16.7727	1.77462	16.5339
																	1.77546	33.4759	1.77579	34.5182	1.77487	5.73969	1.77571	11.5252	1.7755	10.005	1.77537	16.4948	1.77596	16.2101
																	1.77679	32.7678	1.77712	33.7858	1.77621	5.60999	1.77704	11.2467	1.77683	9.8443	1.77671	16.2272	1.77729	15.8968
																	1.77812	32.0673	1.77846	33.061	1.77754	5.4841	1.77837	10.9768	1.77817	9.68933	1.77804	15.9698	1.77862	15.5931
																	1.77946	31.3745	1.77979	32.3448	1.77887	5.36203	1.77971	10.7155	1.7795	9.53913	1.77937	15.7213	1.77996	15.2988
																	1.78079	30.6897	1.78112	31.6367	1.78021	5.24282	1.78104	10.4628	1.78083	9.39512	1.78071	15.4805	1.78129	15.0146
																	1.78212	30.014	1.78246	30.9377	1.78154	5.12552	1.78237	10.2177	1.78217	9.25636	1.78204	15.2478	1.78262	14.7405
																	1.78346	29.3469	1.78379	30.2463	1.78287	5.01108	1.78371	9.97925	1.7835	9.12285	1.78337	15.0228	1.78396	14.4753
																	1.78479	28.6875	1.78512	29.5639	1.78421	4.8995	1.78504	9.74751	1.78483	8.99363	1.78471	14.8039	1.78529	14.2202
																	1.78612	28.0366	1.78646	28.8901	1.78554	4.79031	1.78637	9.52339	1.78617	8.86917	1.78604	14.5912	1.78662	13.9737
																	1.78746	27.3933	1.78779	28.2259	1.78687	4.68349	1.78771	9.30738	1.7875	8.74996	1.78737	14.3852	1.78796	13.7362
																	1.78879	26.7601	1.78912	27.5722	1.78821	4.58002	1.78904	9.09758	1.78883	8.636	1.78871	14.1864	1.78929	13.5069
																	1.79012	26.1369	1.79046	26.9289	1.78954	4.47989	1.79037	8.89349	1.79017	8.5268	1.79004	13.9942	1.79062	13.2852
																	1.79146	25.5241	1.79179	26.2971	1.79087	4.38261	1.79171	8.69608	1.7915	8.42237	1.79137	13.8097	1.79196	13.0715
																	1.79279	24.9214	1.79312	25.6767	1.79221	4.2882	1.79304	8.50534	1.79283	8.32224	1.79271	13.6304	1.79329	12.8646
																	1.79412	24.3292	1.79446	25.0673	1.79354	4.19569	1.79437	8.32033	1.79417	8.22639	1.79404	13.4578	1.79462	12.6643
																	1.79546	23.747	1.79579	24.4684	1.79487	4.10652	1.79571	8.14104	1.7955	8.13484	1.79537	13.2904	1.79596	12.4702
																	1.79679	23.1748	1.79712	23.8805	1.79621	4.01974	1.79704	7.96747	1.79683	8.04663	1.79671	13.1278	1.79729	12.2828
																	1.79812	22.6116	1.79846	23.3035	1.79754	3.93581	1.79837	7.79963	1.79817	7.96223	1.79804	12.9709	1.79862	12.1026
																	1.79946	22.0585	1.79979	22.738	1.79887	3.8538	1.79971	7.63702	1.7995	7.88164	1.79937	12.8188	1.79996	11.929
																	1.80079	21.5154	1.80112	22.1825	1.80021	3.77369	1.80104	7.47919	1.80083	7.80487	1.80071	12.6719	1.80129	11.7621
																	1.80212	20.9827	1.80246	21.6384	1.80154	3.69596	1.80237	7.32517	1.80217	7.73144	1.80204	12.5303	1.80262	11.6019
																	1.80346	20.4611	1.80379	21.1048	1.80287	3.62062	1.80371	7.17545	1.8035	7.66182	1.80337	12.3935	1.80396	11.4479
																	1.80479	19.9494	1.80512	20.5827	1.80421	3.54671	1.80504	7.03096	1.80483	7.59506	1.80471	12.2619	1.80529	11.2991
																	1.80612	19.4478	1.80646	20.0706	1.80554	3.47519	1.80637	6.89125	1.80617	7.53164	1.80604	12.135	1.80662	11.1551
																	1.80746	18.9562	1.80779	19.5689	1.80687	3.40509	1.80771	6.75631	1.8075	7.47108	1.80737	12.0125	1.80796	11.0168
																	1.80879	18.4746	1.80912	19.0778	1.80821	3.33691	1.80904	6.62613	1.80883	7.41386	1.80871	11.8947	1.80929	10.8833
																	1.81012	18.0039	1.81046	18.5986	1.80954	3.27063	1.81037	6.50024	1.81017	7.35855	1.81004	11.7812	1.81062	10.7546
																	1.81146	17.5428	1.81179	18.1303	1.81087	3.2053	1.81171	6.37817	1.8115	7.3061	1.81137	11.672	1.81196	10.6316
																	1.81279	17.0918	1.81312	17.673	1.81221	3.1414	1.81304	6.25992	1.81283	7.25603	1.81271	11.5666	1.81329	10.5133
																	1.81412	16.6512	1.81446	17.2276	1.81354	3.07941	1.81437	6.14452	1.81417	7.20787	1.81404	11.4655	1.81462	10.4003
																	1.81546	16.2201	1.81579	16.7937	1.81487	3.01933	1.81571	6.03342	1.8155	7.16209	1.81537	11.3688	1.81596	10.2911
																	1.81679	15.7981	1.81712	16.3703	1.81621	2.96164	1.81704	5.92566	1.81683	7.11823	1.81671	11.2758	1.81729	10.1857
																	1.81812	15.3861	1.81846	15.9564	1.81754	2.90585	1.81837	5.82123	1.81817	7.07722	1.81804	11.1866	1.81862	10.0842
																	1.81946	14.9841	1.81979	15.552	1.81887	2.85196	1.81971	5.72014	1.8195	7.03859	1.81937	11.1008	1.81996	9.98735
																	1.82079	14.5907	1.82112	15.1567	1.82021	2.79951	1.82104	5.62191	1.82083	7.00188	1.82071	11.0178	1.82129	9.89437
																	1.82212	14.2059	1.82246	14.7705	1.82154	2.74801	1.82237	5.52654	1.82217	6.96659	1.82204	10.9372	1.82262	9.80616
																	1.82346	13.8311	1.82379	14.3938	1.82287	2.69747	1.82371	5.43308	1.8235	6.93369	1.82337	10.8595	1.82396	9.72128
																	1.82479	13.4659	1.82512	14.0266	1.82421	2.64788	1.82504	5.34248	1.82483	6.90269	1.82471	10.7846	1.82529	9.64022
																	1.82612	13.1102	1.82646	13.6695	1.82554	2.60019	1.82637	5.25427	1.82617	6.87361	1.82604	10.7126	1.82662	9.56392
																	1.82746	12.7635	1.82779	13.3228	1.82687	2.55346	1.82771	5.16844	1.8275	6.84547	1.82737	10.6444	1.82796	9.49097
																	1.82879	12.4259	1.82912	12.9857	1.82821	2.50816	1.82904	5.08547	1.82883	6.81925	1.82871	10.5796	1.82929	9.42135
																	1.83012	12.0969	1.83046	12.6576	1.82954	2.46382	1.83037	5.00488	1.83017	6.79541	1.83004	10.5171	1.83062	9.35507
																	1.83146	11.776	1.83179	12.3382	1.83087	2.42043	1.83171	4.92811	1.8315	6.77395	1.83137	10.458	1.83196	9.29117
																	1.83279	11.4622	1.83312	12.0273	1.83221	2.37751	1.83304	4.85277	1.83283	6.7544	1.83271	10.4022	1.83329	9.23061
																	1.83412	11.1566	1.83446	11.7249	1.83354	2.33555	1.83437	4.77982	1.83417	6.73628	1.83404	10.3483	1.83462	9.17244
																	1.83546	10.859	1.83579	11.4303	1.83487	2.29406	1.83571	4.70924	1.8355	6.72007	1.83537	10.2973	1.83596	9.11665
																	1.83679	10.5696	1.83712	11.1446	1.83621	2.25353	1.83704	4.64106	1.83683	6.70528	1.83671	10.2482	1.83729	9.06372
																	1.83812	10.2882	1.83846	10.8676	1.83754	2.21395	1.83837	4.5743	1.83817	6.69241	1.83804	10.2019	1.83862	9.01365
																	1.83946	10.016	1.83979	10.5982	1.83887	2.17533	1.83971	4.50945	1.8395	6.68049	1.83937	10.1571	1.83996	8.96597
																	1.84079	9.75132	1.84112	10.3364	1.84021	2.13814	1.84104	4.44555	1.84083	6.66904	1.84071	10.1151	1.84129	8.92115
																	1.84212	9.49383	1.84246	10.0827	1.84154	2.1019	1.84237	4.38309	1.84217	6.65903	1.84204	10.0756	1.84262	8.88014
																	1.84346	9.24301	1.84379	9.8362	1.84287	2.06709	1.84371	4.32253	1.8435	6.65045	1.84337	10.0389	1.84396	8.84151
																	1.84479	8.99935	1.84512	9.59682	1.84421	2.03228	1.84504	4.26292	1.84483	6.64377	1.84471	10.004	1.84529	8.80575
																	1.84612	8.76188	1.84646	9.36365	1.84554	1.9989	1.84637	4.20475	1.84617	6.63853	1.84604	9.97162	1.84662	8.77285
																	1.84746	8.53014	1.84779	9.13715	1.84687	1.96648	1.84771	4.14753	1.8475	6.63424	1.84737	9.94205	1.84796	8.74138
																	1.84879	8.30507	1.84912	8.91733	1.84821	1.93453	1.84904	4.09222	1.84883	6.6309	1.84871	9.91535	1.84929	8.71229
																	1.85012	8.08668	1.85046	8.70419	1.84954	1.90306	1.85037	4.03833	1.85017	6.62947	1.85004	9.89056	1.85062	8.68464
																	1.85146	7.87544	1.85179	8.49771	1.85087	1.87206	1.85171	3.98636	1.8515	6.62851	1.85137	9.86862	1.85196	8.65936
																	1.85279	7.66993	1.85312	8.29649	1.85221	1.84202	1.85304	3.93629	1.85283	6.62899	1.85271	9.84812	1.85329	8.63552
																	1.85412	7.47013	1.85446	8.10194	1.85354	1.8115	1.85437	3.88765	1.85417	6.62947	1.85404	9.83047	1.85462	8.61406
																	1.85546	7.27654	1.85579	7.91311	1.85487	1.78146	1.85571	3.8414	1.8555	6.63137	1.85537	9.81426	1.85596	8.59499
																	1.85679	7.08818	1.85712	7.73096	1.85621	1.75142	1.85704	3.7961	1.85683	6.63567	1.85671	9.79948	1.85729	8.5783
																	1.85812	6.9046	1.85846	7.55453	1.85754	1.72138	1.85837	3.75319	1.85817	6.64139	1.85804	9.78708	1.85862	8.564
																	1.85946	6.72626	1.85979	7.38335	1.85887	1.69277	1.85971	3.71075	1.8595	6.64759	1.85937	9.77755	1.85996	8.55207
																	1.86079	6.55365	1.86112	7.21788	1.86021	1.66512	1.86104	3.66879	1.86083	6.65474	1.86071	9.76992	1.86129	8.54158
																	1.86212	6.38676	1.86246	7.05767	1.86154	1.63937	1.86237	3.62682	1.86217	6.66332	1.86204	9.76419	1.86262	8.53348
																	1.86346	6.22511	1.86379	6.90222	1.86287	1.61409	1.86371	3.58582	1.8635	6.67286	1.86337	9.76038	1.86396	8.52633
																	1.86479	6.06918	1.86512	6.75106	1.86421	1.59025	1.86504	3.54671	1.86483	6.68335	1.86471	9.75847	1.86529	8.5206
																	1.86612	5.91755	1.86646	6.60467	1.86554	1.56784	1.86637	3.50857	1.86617	6.69336	1.86604	9.75752	1.86662	8.51583
																	1.86746	5.77021	1.86779	6.46353	1.86687	1.54591	1.86771	3.47185	1.8675	6.70481	1.86737	9.75895	1.86796	8.51297
																	1.86879	5.62716	1.86912	6.32668	1.86821	1.52493	1.86904	3.43657	1.86883	6.71673	1.86871	9.76276	1.86929	8.51107
																	1.87012	5.48744	1.87046	6.19459	1.86954	1.50442	1.87037	3.40176	1.87017	6.73008	1.87004	9.76896	1.87062	8.51107
																	1.87146	5.35202	1.87179	6.0668	1.87087	1.48487	1.87171	3.3679	1.8715	6.74391	1.87137	9.77755	1.87196	8.51297
																	1.87279	5.22041	1.87312	5.9433	1.87221	1.46532	1.87304	3.33452	1.87283	6.75917	1.87271	9.78804	1.87329	8.51727
																	1.87412	5.09357	1.87446	5.82361	1.87354	1.44529	1.87437	3.3021	1.87417	6.77538	1.87404	9.79996	1.87462	8.52346
																	1.87546	4.97007	1.87579	5.70822	1.87487	1.42479	1.87571	3.27063	1.8755	6.79207	1.87537	9.81379	1.87596	8.53157
																	1.87679	4.84991	1.87712	5.59711	1.87621	1.40429	1.87704	3.24011	1.87683	6.81019	1.87671	9.82904	1.87729	8.54111
																	1.87812	4.73356	1.87846	5.48935	1.87754	1.38378	1.87837	3.21054	1.87817	6.82878	1.87804	9.84716	1.87862	8.55303
																	1.87946	4.62055	1.87979	5.3854	1.87887	1.36328	1.87971	3.18193	1.8795	6.84834	1.87937	9.86719	1.87996	8.56638
																	1.88079	4.51088	1.88112	5.28479	1.88021	1.34325	1.88104	3.15428	1.88083	6.86789	1.88071	9.89008	1.88129	8.58116
																	1.88212	4.40502	1.88246	5.18751	1.88154	1.32418	1.88237	3.1271	1.88217	6.88887	1.88204	9.91535	1.88262	8.5969
																	1.88346	4.3025	1.88379	5.09357	1.88287	1.30606	1.88371	3.1004	1.8835	6.91032	1.88337	9.9411	1.88396	8.61454
																	1.88479	4.20284	1.88512	5.00202	1.88421	1.28841	1.88504	3.07465	1.88483	6.93274	1.88471	9.96876	1.88529	8.63361
																	1.88612	4.10652	1.88646	4.91428	1.88554	1.27077	1.88637	3.05033	1.88617	6.95562	1.88604	9.99784	1.88662	8.65364
																	1.88746	4.01306	1.88779	4.82988	1.88687	1.25408	1.88771	3.02696	1.8875	6.97994	1.88737	10.0293	1.88796	8.6751
																	1.88879	3.92246	1.88912	4.74787	1.88821	1.23835	1.88904	3.00407	1.88883	7.00474	1.88871	10.0632	1.88929	8.69846
																	1.89012	3.83377	1.89046	4.66871	1.88954	1.22356	1.89037	2.98119	1.89017	7.03096	1.89004	10.0999	1.89062	8.72374
																	1.89146	3.74794	1.89179	4.5929	1.89087	1.20831	1.89171	2.95877	1.8915	7.05814	1.89137	10.1395	1.89196	8.75092
																	1.89279	3.66497	1.89312	4.52042	1.89221	1.19305	1.89304	2.93589	1.89283	7.08628	1.89271	10.1824	1.89329	8.78048
																	1.89412	3.58486	1.89446	4.45032	1.89354	1.17779	1.89437	2.913	1.89417	7.11536	1.89404	10.2286	1.89462	8.81243
																	1.89546	3.50714	1.89579	4.38261	1.89487	1.16301	1.89571	2.89059	1.8955	7.1454	1.89537	10.2773	1.89596	8.84628
																	1.89679	3.43084	1.89712	4.31728	1.89621	1.14822	1.89704	2.86865	1.89683	7.17592	1.89671	10.3283	1.89729	8.88205
																	1.89812	3.35693	1.89846	4.25386	1.89754	1.13344	1.89837	2.84767	1.89817	7.20739	1.89804	10.3817	1.89862	8.92019
																	1.89946	3.28541	1.89979	4.19235	1.89887	1.11961	1.89971	2.82812	1.8995	7.23886	1.89937	10.4375	1.89996	8.95977
																	1.90079	3.21627	1.90112	4.13275	1.90021	1.10674	1.90104	2.81	1.90083	7.27129	1.90071	10.4957	1.90129	9.00078
																	1.90212	3.14903	1.90246	4.07553	1.90154	1.09434	1.90237	2.79188	1.90217	7.30419	1.90204	10.5567	1.90262	9.04322
																	1.90346	3.08371	1.90379	4.02021	1.90287	1.08242	1.90371	2.77376	1.9035	7.33805	1.90337	10.6201	1.90396	9.08756
																	1.90479	3.02076	1.90512	3.96776	1.90421	1.07002	1.90504	2.75564	1.90483	7.3719	1.90471	10.6874	1.90529	9.13286
																	1.90612	2.95925	1.90646	3.91817	1.90554	1.05762	1.90637	2.73848	1.90617	7.40719	1.90604	10.7574	1.90662	9.18055
																	1.90746	2.89965	1.90779	3.87049	1.90687	1.04523	1.90771	2.72131	1.9075	7.44438	1.90737	10.8318	1.90796	9.23061
																	1.90879	2.84195	1.90912	3.82471	1.90821	1.03283	1.90904	2.70462	1.90883	7.48301	1.90871	10.9096	1.90929	9.28259
																	1.91012	2.78616	1.91046	3.78132	1.90954	1.02091	1.91037	2.68984	1.91017	7.52258	1.91004	10.9911	1.91062	9.33743
																	1.91146	2.73228	1.91179	3.73888	1.91087	1.00899	1.91171	2.67506	1.9115	7.56264	1.91137	11.0769	1.91196	9.39465
																	1.91279	2.6803	1.91312	3.69787	1.91221	0.99802	1.91304	2.66027	1.91283	7.60412	1.91271	11.1675	1.91329	9.45425
																	1.91412	2.62976	1.91446	3.65782	1.91354	0.986576	1.91437	2.64549	1.91417	7.64561	1.91404	11.2629	1.91462	9.51672
																	1.91546	2.58064	1.91579	3.61919	1.91487	0.975609	1.91571	2.63119	1.9155	7.68661	1.91537	11.3645	1.91596	9.58157
																	1.91679	2.53248	1.91712	3.58248	1.91621	0.964165	1.91704	2.61688	1.91683	7.72858	1.91671	11.4722	1.91729	9.6488
																	1.91812	2.48623	1.91846	3.54719	1.91754	0.953674	1.91837	2.60305	1.91817	7.77149	1.91804	11.5857	1.91862	9.71937
																	1.91946	2.44093	1.91979	3.51334	1.91887	0.943184	1.91971	2.5897	1.9195	7.81536	1.91937	11.7044	1.91996	9.7928
																	1.92079	2.39658	1.92112	3.48043	1.92021	0.933647	1.92104	2.5773	1.92083	7.86018	1.92071	11.8303	1.92129	9.8691
																	1.92212	2.35367	1.92246	3.44944	1.92154	0.924587	1.92237	2.56538	1.92217	7.90596	1.92204	11.9638	1.92262	9.94825
																	1.92346	2.31171	1.92379	3.41988	1.92287	0.916004	1.92371	2.55394	1.9235	7.95364	1.92337	12.1045	1.92396	10.0312
																	1.92479	2.27165	1.92512	3.39222	1.92421	0.907421	1.92504	2.54202	1.92483	8.0018	1.92471	12.2533	1.92529	10.119
																	1.92612	2.23255	1.92646	3.36647	1.92554	0.898838	1.92637	2.53057	1.92617	8.05092	1.92604	12.4116	1.92662	10.2105
																	1.92746	2.19393	1.92779	3.34215	1.92687	0.889778	1.92771	2.51961	1.9275	8.10051	1.92737	12.5799	1.92796	10.3068
																	1.92879	2.15626	1.92912	3.31974	1.92821	0.881195	1.92904	2.50959	1.92883	8.15153	1.92871	12.7587	1.92929	10.407
																	1.93012	2.12002	1.93046	3.29828	1.92954	0.872135	1.93037	2.50006	1.93017	8.20398	1.93004	12.9485	1.93062	10.5119
																	1.93146	2.08378	1.93179	3.27778	1.93087	0.864029	1.93171	2.491	1.9315	8.25739	1.93137	13.1502	1.93196	10.6211
																	1.93279	2.04897	1.93312	3.25775	1.93221	0.855923	1.93304	2.48194	1.93283	8.3127	1.93271	13.3638	1.93329	10.7346
																	1.93412	2.01464	1.93446	3.2382	1.93354	0.848293	1.93437	2.47288	1.93417	8.36945	1.93404	13.5903	1.93462	10.8528
																	1.93546	1.98174	1.93579	3.21913	1.93487	0.841141	1.93571	2.46429	1.9355	8.42714	1.93537	13.8307	1.93596	10.9773
																	1.93679	1.94931	1.93712	3.20101	1.93621	0.833511	1.93704	2.45619	1.93683	8.48627	1.93671	14.0862	1.93729	11.1084
																	1.93812	1.91784	1.93846	3.18384	1.93754	0.826359	1.93837	2.44904	1.93817	8.54683	1.93804	14.3571	1.93862	11.2467
																	1.93946	1.88732	1.93979	3.16858	1.93887	0.819683	1.93971	2.44236	1.9395	8.60929	1.93937	14.6441	1.93996	11.3921
																	1.94079	1.85776	1.94112	3.15475	1.94021	0.813961	1.94104	2.43664	1.94083	8.67367	1.94071	14.9488	1.94129	11.5452
																	1.94212	1.82867	1.94246	3.14236	1.94154	0.808239	1.94237	2.43092	1.94217	8.73995	1.94204	15.2712	1.94262	11.7059
																	1.94346	1.80054	1.94379	3.13187	1.94287	0.802994	1.94371	2.42472	1.9435	8.80766	1.94337	15.6131	1.94396	11.8742
																	1.94479	1.77336	1.94512	3.12233	1.94421	0.797272	1.94504	2.41899	1.94483	8.87823	1.94471	15.976	1.94529	12.0502
																	1.94612	1.74713	1.94646	3.11375	1.94554	0.79155	1.94637	2.4128	1.94617	8.95119	1.94604	16.3603	1.94662	12.2337
																	1.94746	1.72234	1.94779	3.10564	1.94687	0.785351	1.94771	2.4066	1.9475	9.02557	1.94737	16.767	1.94796	12.4264
																	1.94879	1.69802	1.94912	3.09849	1.94821	0.779629	1.94904	2.4004	1.94883	9.10234	1.94871	17.1971	1.94929	12.6286
																	1.95012	1.67513	1.95046	3.09181	1.94954	0.77343	1.95037	2.39468	1.95017	9.1815	1.95004	17.6506	1.95062	12.8407
																	1.95146	1.65272	1.95179	3.08514	1.95087	0.767708	1.95171	2.38895	1.9515	9.26304	1.95137	18.1284	1.95196	13.0639
																	1.95279	1.63078	1.95312	3.07989	1.95221	0.762463	1.95304	2.38371	1.95283	9.34792	1.95271	18.6305	1.95329	13.298
																	1.95412	1.60837	1.95446	3.0756	1.95354	0.757217	1.95437	2.37894	1.95417	9.43613	1.95404	19.1579	1.95462	13.5427
																	1.95546	1.58548	1.95579	3.07226	1.95487	0.751495	1.95571	2.37465	1.9555	9.52768	1.95537	19.7115	1.95596	13.7992
																	1.95679	1.56307	1.95712	3.06988	1.95621	0.745773	1.95704	2.37036	1.95683	9.62353	1.95671	20.2923	1.95729	14.0676
																	1.95812	1.54114	1.95846	3.06797	1.95754	0.740051	1.95837	2.36654	1.95817	9.72462	1.95804	20.9007	1.95862	14.349
																	1.95946	1.51968	1.95979	3.06654	1.95887	0.734806	1.95971	2.3632	1.9595	9.83047	1.95937	21.5383	1.95996	14.6437
																	1.96079	1.49965	1.96112	3.06559	1.96021	0.729561	1.96104	2.36034	1.96083	9.93967	1.96071	22.2049	1.96129	14.9522
																	1.96212	1.48106	1.96246	3.06511	1.96154	0.724792	1.96237	2.35748	1.96217	10.0541	1.96204	22.9015	1.96262	15.2745
																	1.96346	1.46341	1.96379	3.06559	1.96287	0.720978	1.96371	2.35415	1.9635	10.1743	1.96337	23.6282	1.96396	15.6112
																	1.96479	1.44577	1.96512	3.06654	1.96421	0.716686	1.96504	2.35176	1.96483	10.3011	1.96471	24.3835	1.96529	15.9616
																	1.96612	1.4286	1.96646	3.06892	1.96554	0.711918	1.96637	2.34985	1.96617	10.4337	1.96604	25.1684	1.96662	16.3269
																	1.96746	1.41096	1.96779	3.07226	1.96687	0.707626	1.96771	2.34795	1.9675	10.5729	1.96737	25.9833	1.96796	16.7065
																	1.96879	1.39284	1.96912	3.07703	1.96821	0.702858	1.96904	2.34604	1.96883	10.7193	1.96871	26.8278	1.96929	17.1018
																	1.97012	1.37568	1.97046	3.08228	1.96954	0.697613	1.97037	2.34461	1.97017	10.8738	1.97004	27.7009	1.97062	17.5128
																	1.97146	1.35899	1.97179	3.088	1.97087	0.691891	1.97171	2.34413	1.9715	11.0354	1.97137	28.6021	1.97196	17.94
																	1.97279	1.34277	1.97312	3.0942	1.97221	0.686169	1.97304	2.34413	1.97283	11.2047	1.97271	29.532	1.97329	18.3835
																	1.97412	1.32799	1.97446	3.10087	1.97354	0.680923	1.97437	2.34413	1.97417	11.3831	1.97404	30.4904	1.97462	18.8427
																	1.97546	1.31369	1.97579	3.10802	1.97487	0.676155	1.97571	2.34461	1.9755	11.5705	1.97537	31.4755	1.97596	19.3172
																	1.97679	1.30033	1.97712	3.11613	1.97621	0.671387	1.97704	2.34556	1.97683	11.7679	1.97671	32.4874	1.97729	19.8069
																	1.97812	1.28698	1.97846	3.12471	1.97754	0.667095	1.97837	2.34699	1.97817	11.9762	1.97804	33.5236	1.97862	20.3118
																	1.97946	1.27268	1.97979	3.13425	1.97887	0.662327	1.97971	2.34747	1.9795	12.1961	1.97937	34.5831	1.97996	20.8316
																	1.98079	1.2579	1.98112	3.14522	1.98021	0.658035	1.98104	2.34747	1.98083	12.4278	1.98071	35.6641	1.98129	21.3666
																	1.98212	1.24311	1.98246	3.15619	1.98154	0.653744	1.98237	2.34795	1.98217	12.6729	1.98204	36.7656	1.98262	21.9169
																	1.98346	1.22881	1.98379	3.16763	1.98287	0.650406	1.98371	2.34842	1.9835	12.9323	1.98337	37.8842	1.98396	22.4819
																	1.98479	1.21498	1.98512	3.17907	1.98421	0.647545	1.98504	2.34938	1.98483	13.206	1.98471	39.0196	1.98529	23.0618
																	1.98612	1.20211	1.98646	3.19099	1.98554	0.645638	1.98637	2.35081	1.98617	13.4945	1.98604	40.1697	1.98662	23.6554
																	1.98746	1.18971	1.98779	3.20339	1.98687	0.64373	1.98771	2.35224	1.9875	13.7973	1.98737	41.3322	1.98796	24.2629
																	1.98879	1.17874	1.98912	3.21674	1.98821	0.641346	1.98904	2.35462	1.98883	14.1168	1.98871	42.5062	1.98929	24.8833
																	1.99012	1.1673	1.99046	3.23105	1.98954	0.638485	1.99037	2.35701	1.99017	14.4525	1.99004	43.6893	1.99062	25.5165
																	1.99146	1.15585	1.99179	3.24583	1.99087	0.635624	1.99171	2.35939	1.9915	14.8053	1.99137	44.879	1.99196	26.1612
																	1.99279	1.14393	1.99312	3.26109	1.99221	0.632286	1.99304	2.36177	1.99283	15.1758	1.99271	46.0739	1.99329	26.8178
																	1.99412	1.13249	1.99446	3.2773	1.99354	0.628948	1.99437	2.36464	1.99417	15.5644	1.99404	47.2708	1.99462	27.4839
																	1.99546	1.12104	1.99579	3.29351	1.99487	0.62561	1.99571	2.3675	1.9955	15.9726	1.99537	48.4681	1.99596	28.1587
																	1.99679	1.11055	1.99712	3.3102	1.99621	0.622749	1.99704	2.37083	1.99683	16.3994	1.99671	49.664	1.99729	28.8415
																	1.99812	1.10054	1.99846	3.32642	1.99754	0.619888	1.99837	2.37417	1.99817	16.8467	1.99804	50.8566	1.99862	29.5315
																	1.99946	1.091	1.99979	3.34311	1.99887	0.617027	1.99971	2.37656	1.9995	17.3135	1.99937	52.0425	1.99996	30.2267
																	2.00079	1.08147	2.00112	3.36075	2.00021	0.614166	2.00104	2.37942	2.00083	17.8018	2.00071	53.2203	2.00129	30.9253
																	2.00212	1.07193	2.00246	3.37982	2.00154	0.611305	2.00237	2.38228	2.00217	18.311	2.00204	54.3885	2.00262	31.6267
																	2.00346	1.06287	2.00379	3.40033	2.00287	0.608921	2.00371	2.38562	2.0035	18.8422	2.00337	55.5444	2.00396	32.331
																	2.00479	1.05333	2.00512	3.42131	2.00421	0.607014	2.00504	2.38943	2.00483	19.3958	2.00471	56.6864	2.00529	33.0367
																	2.00612	1.04475	2.00646	3.44276	2.00554	0.605106	2.00637	2.39372	2.00617	19.9718	2.00604	57.8117	2.00662	33.742
																	2.00746	1.03617	2.00779	3.4647	2.00687	0.603199	2.00771	2.39897	2.0075	20.5703	2.00737	58.9175	2.00796	34.4458
																	2.00879	1.02854	2.00912	3.48616	2.00821	0.601292	2.00904	2.40421	2.00883	21.1906	2.00871	60.0019	2.00929	35.1467
																	2.01012	1.02043	2.01046	3.50761	2.00954	0.599384	2.01037	2.41041	2.01017	21.8325	2.01004	61.0633	2.01062	35.8434
																	2.01146	1.01233	2.01179	3.52907	2.01087	0.597	2.01171	2.41661	2.0115	22.4957	2.01137	62.0985	2.01196	36.5353
																	2.01279	1.00422	2.01312	3.55053	2.01221	0.594139	2.01304	2.42233	2.01283	23.181	2.01271	63.1061	2.01329	37.2205
																	2.01412	0.997066	2.01446	3.57342	2.01354	0.590324	2.01437	2.42805	2.01417	23.8876	2.01404	64.085	2.01462	37.8985
																	2.01546	0.989914	2.01579	3.59821	2.01487	0.586987	2.01571	2.43473	2.0155	24.6158	2.01537	65.0344	2.01596	38.568
																	2.01679	0.982761	2.01712	3.62349	2.01621	0.584126	2.01704	2.44141	2.01683	25.3639	2.01671	65.9528	2.01729	39.2289
																	2.01812	0.975609	2.01846	3.64971	2.01754	0.581264	2.01837	2.44808	2.01817	26.1326	2.01804	66.8378	2.01862	39.8803
																	2.01946	0.968456	2.01979	3.67641	2.01887	0.578403	2.01971	2.45476	2.0195	26.9217	2.01937	67.6885	2.01996	40.5207
																	2.02079	0.961304	2.02112	3.70359	2.02021	0.576019	2.02104	2.46143	2.02083	27.729	2.02071	68.5024	2.02129	41.1491
																	2.02212	0.953674	2.02246	3.73077	2.02154	0.573158	2.02237	2.46906	2.02217	28.5544	2.02204	69.2787	2.02262	41.7633
																	2.02346	0.945568	2.02379	3.75795	2.02287	0.570297	2.02371	2.47717	2.0235	29.3961	2.02337	70.0169	2.02396	42.3632
																	2.02479	0.937462	2.02512	3.78609	2.02421	0.567436	2.02504	2.4848	2.02483	30.2539	2.02471	70.7159	2.02529	42.9478
																	2.02612	0.930786	2.02646	3.81565	2.02554	0.564575	2.02637	2.4929	2.02617	31.126	2.02604	71.3768	2.02662	43.5152
																	2.02746	0.92411	2.02779	3.84569	2.02687	0.561714	2.02771	2.50149	2.0275	32.0106	2.02737	71.9991	2.02796	44.0636
																	2.02879	0.917435	2.02912	3.87669	2.02821	0.55933	2.02904	2.51055	2.02883	32.907	2.02871	72.5827	2.02929	44.5929
																	2.03012	0.910759	2.03046	3.90768	2.02954	0.557423	2.03037	2.52008	2.03017	33.814	2.03004	73.1268	2.03062	45.1021
																	2.03146	0.90456	2.03179	3.9382	2.03087	0.555038	2.03171	2.52914	2.0315	34.73	2.03137	73.6294	2.03196	45.5914
																	2.03279	0.898838	2.03312	3.96872	2.03221	0.553608	2.03304	2.53868	2.03283	35.6541	2.03271	74.09	2.03329	46.0596
																	2.03412	0.893593	2.03446	3.99971	2.03354	0.552177	2.03437	2.54917	2.03417	36.5858	2.03404	74.5087	2.03462	46.5059
																	2.03546	0.887394	2.03579	4.03023	2.03487	0.55027	2.03571	2.55919	2.0355	37.5242	2.03537	74.8844	2.03596	46.9298
																	2.03679	0.881195	2.03712	4.06075	2.03621	0.54884	2.03704	2.5692	2.03683	38.4665	2.03671	75.2177	2.03729	47.3313
																	2.03812	0.874996	2.03846	4.09222	2.03754	0.546932	2.03837	2.57826	2.03817	39.412	2.03804	75.5095	2.03862	47.7099
																	2.03946	0.869751	2.03979	4.12369	2.03887	0.545502	2.03971	2.58732	2.0395	40.3585	2.03937	75.7604	2.03996	48.0647
																	2.04079	0.864506	2.04112	4.15659	2.04021	0.544071	2.04104	2.59638	2.04083	41.3036	2.04071	75.9702	2.04129	48.3961
																	2.04212	0.859261	2.04246	4.18949	2.04154	0.541687	2.04237	2.60544	2.04217	42.2449	2.04204	76.138	2.04262	48.7041
																	2.04346	0.854015	2.04379	4.22335	2.04287	0.538826	2.04371	2.6145	2.0435	43.18	2.04337	76.2644	2.04396	48.9874
																	2.04479	0.849724	2.04512	4.25863	2.04421	0.536919	2.04504	2.62451	2.04483	44.1084	2.04471	76.3497	2.04529	49.2468
																	2.04612	0.845432	2.04646	4.29535	2.04554	0.535488	2.04637	2.63596	2.04617	45.0277	2.04604	76.3941	2.04662	49.4828
																	2.04746	0.841618	2.04779	4.33254	2.04687	0.534534	2.04771	2.64835	2.0475	45.938	2.04737	76.3969	2.04796	49.6955
																	2.04879	0.836849	2.04912	4.36974	2.04821	0.534534	2.04904	2.66123	2.04883	46.8373	2.04871	76.3597	2.04929	49.8848
																	2.05012	0.832081	2.05046	4.40741	2.04954	0.534534	2.05037	2.67363	2.05017	47.7257	2.05004	76.2835	2.05062	50.0503
																	2.05146	0.827312	2.05179	4.44508	2.05087	0.535488	2.05171	2.68555	2.0515	48.6002	2.05137	76.1681	2.05196	50.1924
																	2.05279	0.823498	2.05312	4.48227	2.05221	0.535965	2.05304	2.69747	2.05283	49.4599	2.05271	76.0155	2.05329	50.3111
																	2.05412	0.819206	2.05446	4.52042	2.05354	0.536442	2.05437	2.70939	2.05417	50.302	2.05404	75.8252	2.05462	50.406
																	2.05546	0.814915	2.05579	4.55856	2.05487	0.535488	2.05571	2.72036	2.0555	51.1255	2.05537	75.5992	2.05596	50.4761
																	2.05679	0.8111	2.05712	4.59814	2.05621	0.534058	2.05704	2.7318	2.05683	51.9276	2.05671	75.3379	2.05729	50.5214
																	2.05812	0.807285	2.05846	4.6382	2.05754	0.53215	2.05837	2.74372	2.05817	52.7077	2.05804	75.0437	2.05862	50.5428
																	2.05946	0.802994	2.05979	4.67873	2.05887	0.530243	2.05971	2.75612	2.0595	53.4644	2.05937	74.7166	2.05996	50.5404
																	2.06079	0.798702	2.06112	4.72021	2.06021	0.528812	2.06104	2.76947	2.06083	54.1964	2.06071	74.358	2.06129	50.5152
																	2.06212	0.794411	2.06246	4.76217	2.06154	0.527382	2.06237	2.78282	2.06217	54.9026	2.06204	73.9679	2.06262	50.4675
																	2.06346	0.790596	2.06379	4.80509	2.06287	0.526428	2.06371	2.79713	2.0635	55.5811	2.06337	73.5464	2.06396	50.3979
																	2.06479	0.787258	2.06512	4.848	2.06421	0.525475	2.06504	2.81286	2.06483	56.232	2.06471	73.0948	2.06529	50.3068
																	2.06612	0.783443	2.06646	4.89092	2.06554	0.524998	2.06637	2.82812	2.06617	56.8557	2.06604	72.6137	2.06662	50.1943
																	2.06746	0.780106	2.06779	4.93383	2.06687	0.524521	2.06771	2.84386	2.0675	57.4503	2.06737	72.1025	2.06796	50.0622
																	2.06879	0.776768	2.06912	4.97627	2.06821	0.52309	2.06904	2.85912	2.06883	58.0168	2.06871	71.5628	2.06929	49.9091
																	2.07012	0.772953	2.07046	5.01919	2.06954	0.52166	2.07037	2.87437	2.07017	58.5532	2.07004	70.9968	2.07062	49.7351
																	2.07146	0.769138	2.07179	5.06258	2.07087	0.520706	2.07171	2.89059	2.0715	59.0596	2.07137	70.406	2.07196	49.5424
																	2.07279	0.7658	2.07312	5.1074	2.07221	0.519753	2.07304	2.90632	2.07283	59.5341	2.07271	69.7908	2.07329	49.3312
																	2.07412	0.762939	2.07446	5.15318	2.07354	0.518799	2.07437	2.92206	2.07417	59.9756	2.07404	69.1519	2.07462	49.1028
																	2.07546	0.761032	2.07579	5.19991	2.07487	0.517845	2.07571	2.93827	2.0755	60.3848	2.07537	68.491	2.07596	48.8558
																	2.07679	0.758648	2.07712	5.24807	2.07621	0.516415	2.07704	2.95448	2.07683	60.761	2.07671	67.8096	2.07729	48.5911
																	2.07812	0.756264	2.07846	5.29671	2.07754	0.515461	2.07837	2.9707	2.07817	61.1048	2.07804	67.1082	2.07862	48.3108
																	2.07946	0.753403	2.07979	5.34582	2.07887	0.514507	2.07971	2.98691	2.0795	61.4147	2.07937	66.3877	2.07996	48.0142
																	2.08079	0.750542	2.08112	5.39494	2.08021	0.513077	2.08104	3.0036	2.08083	61.6918	2.08071	65.6481	2.08129	47.7018
																	2.08212	0.748158	2.08246	5.445	2.08154	0.512123	2.08237	3.01981	2.08217	61.9349	2.08204	64.8909	2.08262	47.3738
																	2.08346	0.745296	2.08379	5.49555	2.08287	0.511646	2.08371	3.03602	2.0835	62.1428	2.08337	64.1184	2.08396	47.0309
																	2.08479	0.741959	2.08512	5.54705	2.08421	0.510693	2.08504	3.05271	2.08483	62.3159	2.08471	63.3302	2.08529	46.6733
																	2.08612	0.739098	2.08646	5.59855	2.08554	0.509262	2.08637	3.0694	2.08617	62.4542	2.08604	62.5277	2.08662	46.3018
																	2.08746	0.736713	2.08779	5.65052	2.08687	0.507355	2.08771	3.08609	2.0875	62.5582	2.08737	61.7108	2.08796	45.9161
																	2.08879	0.734329	2.08912	5.70297	2.08821	0.504971	2.08904	3.1023	2.08883	62.6287	2.08871	60.8816	2.08929	45.5179
																	2.09012	0.731945	2.09046	5.7559	2.08954	0.502586	2.09037	3.11899	2.09017	62.6674	2.09004	60.041	2.09062	45.1074
																	2.09146	0.729561	2.09179	5.80883	2.09087	0.500202	2.09171	3.13568	2.0915	62.674	2.09137	59.1884	2.09196	44.6854
																	2.09279	0.727177	2.09312	5.86176	2.09221	0.498295	2.09304	3.15189	2.09283	62.6497	2.09271	58.3243	2.09329	44.2519
																	2.09412	0.724792	2.09446	5.91564	2.09354	0.497341	2.09437	3.16858	2.09417	62.5944	2.09404	57.4508	2.09462	43.8085
																	2.09546	0.721455	2.09579	5.97095	2.09487	0.495911	2.09571	3.18575	2.0955	62.5076	2.09537	56.5696	2.09596	43.3545
																	2.09679	0.718594	2.09712	6.02722	2.09621	0.494957	2.09704	3.20292	2.09683	62.3903	2.09671	55.6817	2.09729	42.8905
																	2.09812	0.715733	2.09846	6.08397	2.09754	0.49448	2.09837	3.22008	2.09817	62.2425	2.09804	54.7876	2.09862	42.417
																	2.09946	0.713348	2.09979	6.14166	2.09887	0.494003	2.09971	3.23725	2.0995	62.0661	2.09937	53.8888	2.09996	41.9345
																	2.10079	0.711918	2.10112	6.19984	2.10021	0.493526	2.10104	3.25441	2.10083	61.8601	2.10071	52.9866	2.10129	41.4433
																	2.10212	0.710487	2.10246	6.25896	2.10154	0.492573	2.10237	3.2711	2.10217	61.6269	2.10204	52.0811	2.10262	40.9446
																	2.10346	0.709057	2.10379	6.31809	2.10287	0.492573	2.10371	3.28827	2.1035	61.3661	2.10337	51.1727	2.10396	40.4382
																	2.10479	0.70715	2.10512	6.3777	2.10421	0.492573	2.10504	3.30639	2.10483	61.079	2.10471	50.2629	2.10529	39.9261
																	2.10612	0.704765	2.10646	6.43778	2.10554	0.49305	2.10637	3.32499	2.10617	60.7657	2.10604	49.3536	2.10662	39.4082
																	2.10746	0.703335	2.10779	6.49786	2.10687	0.49305	2.10771	3.34358	2.1075	60.4262	2.10737	48.4447	2.10796	38.8856
																	2.10879	0.701427	2.10912	6.55842	2.10821	0.492573	2.10904	3.3617	2.10883	60.0619	2.10871	47.5373	2.10929	38.3592
																	2.11012	0.69952	2.11046	6.61993	2.10954	0.491619	2.11037	3.37982	2.11017	59.6728	2.11004	46.6304	2.11062	37.8284
																	2.11146	0.698566	2.11179	6.68192	2.11087	0.490665	2.11171	3.39746	2.1115	59.2608	2.11137	45.7258	2.11196	37.2939
																	2.11279	0.697136	2.11312	6.74438	2.11221	0.489235	2.11304	3.41511	2.11283	58.8269	2.11271	44.8227	2.11329	36.7556
																	2.11412	0.695229	2.11446	6.80733	2.11354	0.488281	2.11437	3.43275	2.11417	58.3715	2.11404	43.9219	2.11462	36.2139
																	2.11546	0.692844	2.11579	6.87122	2.11487	0.488281	2.11571	3.44992	2.1155	57.8952	2.11537	43.0241	2.11596	35.6703
																	2.11679	0.689507	2.11712	6.93512	2.11621	0.487804	2.11704	3.46756	2.11683	57.3997	2.11671	42.1309	2.11729	35.1248
																	2.11812	0.686169	2.11846	6.99949	2.11754	0.487804	2.11837	3.48473	2.11817	56.8852	2.11804	41.244	2.11862	34.5778
																	2.11946	0.681877	2.11979	7.06339	2.11887	0.487328	2.11971	3.50142	2.1195	56.3526	2.11937	40.3647	2.11996	34.03
																	2.12079	0.677586	2.12112	7.12776	2.12021	0.486851	2.12104	3.51715	2.12083	55.8009	2.12071	39.4931	2.12129	33.4821
																	2.12212	0.674725	2.12246	7.19261	2.12154	0.486374	2.12237	3.53336	2.12217	55.232	2.12204	38.6291	2.12262	32.9342
																	2.12346	0.67234	2.12379	7.25937	2.12287	0.486374	2.12371	3.55005	2.1235	54.646	2.12337	37.7727	2.12396	32.3853
																	2.12479	0.669956	2.12512	7.32708	2.12421	0.486374	2.12504	3.56722	2.12483	54.0447	2.12471	36.9244	2.12529	31.836
																	2.12612	0.668049	2.12646	7.39527	2.12554	0.486851	2.12637	3.58534	2.12617	53.4282	2.12604	36.0847	2.12662	31.2877
																	2.12746	0.666142	2.12779	7.46489	2.12687	0.487328	2.12771	3.60346	2.1275	52.7978	2.12737	35.254	2.12796	30.7407
																	2.12879	0.664711	2.12912	7.53498	2.12821	0.487328	2.12904	3.62158	2.12883	52.1545	2.12871	34.4334	2.12929	30.1952
																	2.13012	0.662804	2.13046	7.60603	2.12954	0.486851	2.13037	3.6397	2.13017	51.4994	2.13004	33.6237	2.13062	29.6512
																	2.13146	0.660419	2.13179	7.6766	2.13087	0.486374	2.13171	3.65734	2.1315	50.8337	2.13137	32.825	2.13196	29.11
																	2.13279	0.658035	2.13312	7.74765	2.13221	0.48542	2.13304	3.67403	2.13283	50.1575	2.13271	32.0373	2.13329	28.5711
																	2.13412	0.655651	2.13446	7.81918	2.13354	0.484467	2.13437	3.6912	2.13417	49.4728	2.13404	31.261	2.13462	28.0352
																	2.13546	0.653267	2.13579	7.89165	2.13487	0.483036	2.13571	3.70789	2.1355	48.7804	2.13537	30.4956	2.13596	27.5025
																	2.13679	0.651836	2.13712	7.96509	2.13621	0.481606	2.13704	3.72458	2.13683	48.0795	2.13671	29.7413	2.13729	26.9737
																	2.13812	0.650406	2.13846	8.039	2.13754	0.480652	2.13837	3.74126	2.13817	47.3714	2.13804	28.9984	2.13862	26.4482
																	2.13946	0.648975	2.13979	8.11291	2.13887	0.480175	2.13971	3.75843	2.1395	46.6561	2.13937	28.2669	2.13996	25.9275
																	2.14079	0.647068	2.14112	8.18682	2.14021	0.479698	2.14104	3.7756	2.14083	45.9342	2.14071	27.5483	2.14129	25.4107
																	2.14212	0.645638	2.14246	8.26168	2.14154	0.479221	2.14237	3.79276	2.14217	45.2056	2.14204	26.8431	2.14262	24.8985
																	2.14346	0.644207	2.14379	8.33654	2.14287	0.479698	2.14371	3.80898	2.1435	44.4722	2.14337	26.1497	2.14396	24.3902
																	2.14479	0.642776	2.14512	8.41188	2.14421	0.481606	2.14504	3.82566	2.14483	43.7346	2.14471	25.4688	2.14529	23.8862
																	2.14612	0.640869	2.14646	8.4877	2.14554	0.483513	2.14637	3.84188	2.14617	42.9931	2.14604	24.8008	2.14662	23.3874
																	2.14746	0.639439	2.14779	8.564	2.14687	0.484467	2.14771	3.85857	2.1475	42.2497	2.14737	24.1451	2.14796	22.8953
																	2.14879	0.638962	2.14912	8.64077	2.14821	0.48542	2.14904	3.87526	2.14883	41.5053	2.14871	23.5023	2.14929	22.409
																	2.15012	0.638008	2.15046	8.71801	2.14954	0.486374	2.15037	3.89194	2.15017	40.761	2.15004	22.872	2.15062	21.9288
																	2.15146	0.637054	2.15179	8.79574	2.15087	0.486851	2.15171	3.90959	2.1515	40.0171	2.15137	22.2549	2.15196	21.4534
																	2.15279	0.636101	2.15312	8.87346	2.15221	0.486374	2.15304	3.92723	2.15283	39.2733	2.15271	21.6517	2.15329	20.9842
																	2.15412	0.63467	2.15446	8.95119	2.15354	0.48542	2.15437	3.9444	2.15417	38.5299	2.15404	21.0619	2.15462	20.5202
																	2.15546	0.632763	2.15579	9.02891	2.15487	0.484943	2.15571	3.96204	2.1555	37.7874	2.15537	20.4849	2.15596	20.062
																	2.15679	0.630379	2.15712	9.10759	2.15621	0.484467	2.15704	3.97921	2.15683	37.0464	2.15671	19.9203	2.15729	19.609
																	2.15812	0.627995	2.15846	9.18627	2.15754	0.48399	2.15837	3.99685	2.15817	36.3073	2.15804	19.3701	2.15862	19.1631
																	2.15946	0.626087	2.15979	9.2659	2.15887	0.483036	2.15971	4.01354	2.1595	35.5716	2.15937	18.8327	2.15996	18.7249
																	2.16079	0.623703	2.16112	9.34601	2.16021	0.482082	2.16104	4.0307	2.16083	34.8401	2.16071	18.3082	2.16129	18.2953
																	2.16212	0.621319	2.16246	9.42659	2.16154	0.481129	2.16237	4.04882	2.16217	34.1148	2.16204	17.796	2.16262	17.8728
																	2.16346	0.619888	2.16379	9.50766	2.16287	0.479698	2.16371	4.06647	2.1635	33.3943	2.16337	17.2968	2.16396	17.4575
																	2.16479	0.618458	2.16512	9.58872	2.16421	0.478268	2.16504	4.08459	2.16483	32.6791	2.16471	16.8099	2.16529	17.0488
																	2.16612	0.61655	2.16646	9.6693	2.16554	0.476837	2.16637	4.10318	2.16617	31.9681	2.16604	16.3345	2.16662	16.6469
																	2.16746	0.61512	2.16779	9.74989	2.16687	0.475407	2.16771	4.12226	2.1675	31.2638	2.16737	15.8706	2.16796	16.2511
																	2.16879	0.613213	2.16912	9.83095	2.16821	0.474453	2.16904	4.14133	2.16883	30.5653	2.16871	15.4181	2.16929	15.8615
																	2.17012	0.611782	2.17046	9.91249	2.16954	0.473499	2.17037	4.15993	2.17017	29.8734	2.17004	14.9784	2.17062	15.4791
																	2.17146	0.610352	2.17179	9.99498	2.17087	0.473022	2.17171	4.17852	2.1715	29.1886	2.17137	14.5507	2.17196	15.1038
																	2.17279	0.609398	2.17312	10.0794	2.17221	0.472546	2.17304	4.19712	2.17283	28.512	2.17271	14.1354	2.17329	14.7357
																	2.17412	0.607967	2.17446	10.1643	2.17354	0.472069	2.17437	4.21476	2.17417	27.8435	2.17404	13.7315	2.17462	14.3747
																	2.17546	0.606537	2.17579	10.2496	2.17487	0.471592	2.17571	4.23241	2.1755	27.1831	2.17537	13.3381	2.17596	14.0209
																	2.17679	0.605106	2.17712	10.335	2.17621	0.471115	2.17704	4.24957	2.17683	26.5307	2.17671	12.9561	2.17729	13.6743
																	2.17812	0.603676	2.17846	10.4208	2.17754	0.470638	2.17837	4.26674	2.17817	25.8865	2.17804	12.5842	2.17862	13.3343
																	2.17946	0.601768	2.17979	10.5076	2.17887	0.470638	2.17971	4.28438	2.1795	25.2514	2.17937	12.2228	2.17996	13.001
																	2.18079	0.599384	2.18112	10.5948	2.18021	0.470638	2.18104	4.3025	2.18083	24.6258	2.18071	11.8713	2.18129	12.6743
																	2.18212	0.597954	2.18246	10.6831	2.18154	0.471115	2.18237	4.3211	2.18217	24.0102	2.18204	11.5299	2.18262	12.3544
																	2.18346	0.597	2.18379	10.7722	2.18287	0.471592	2.18371	4.34017	2.1835	23.4051	2.18337	11.1985	2.18396	12.0411
																	2.18479	0.596046	2.18512	10.8624	2.18421	0.472069	2.18504	4.35877	2.18483	22.8105	2.18471	10.8767	2.18529	11.7345
																	2.18612	0.59557	2.18646	10.9534	2.18554	0.472069	2.18637	4.37832	2.18617	22.2259	2.18604	10.5643	2.18662	11.4341
																	2.18746	0.594616	2.18779	11.044	2.18687	0.471592	2.18771	4.39739	2.1875	21.6522	2.18737	10.2606	2.18796	11.1408
																	2.18879	0.592709	2.18912	11.1351	2.18821	0.469685	2.18904	4.41599	2.18883	21.0886	2.18871	9.9659	2.18929	10.8533
																	2.19012	0.589848	2.19046	11.2262	2.18954	0.468254	2.19037	4.43459	2.19017	20.535	2.19004	9.67979	2.19062	10.572
																	2.19146	0.586033	2.19179	11.3173	2.19087	0.466824	2.19171	4.45318	2.1915	19.9914	2.19137	9.40275	2.19196	10.2978
																	2.19279	0.582218	2.19312	11.4093	2.19221	0.465393	2.19304	4.47178	2.19283	19.4573	2.19271	9.13477	2.19329	10.0303
																	2.19412	0.578403	2.19446	11.5013	2.19354	0.464439	2.19437	4.49085	2.19417	18.9347	2.19404	8.87442	2.19462	9.77039
																	2.19546	0.575542	2.19579	11.5948	2.19487	0.463009	2.19571	4.5104	2.1955	18.4231	2.19537	8.62265	2.19596	9.51672
																	2.19679	0.574112	2.19712	11.6887	2.19621	0.462532	2.19704	4.53043	2.19683	17.9219	2.19671	8.37851	2.19729	9.26971
																	2.19812	0.573635	2.19846	11.7836	2.19754	0.461578	2.19837	4.55046	2.19817	17.4313	2.19804	8.14152	2.19862	9.02843
																	2.19946	0.573158	2.19979	11.8794	2.19887	0.460148	2.19971	4.57096	2.1995	16.9516	2.19937	7.91168	2.19996	8.79288
																	2.20079	0.572205	2.20112	11.9758	2.20021	0.458241	2.20104	4.59099	2.20083	16.4814	2.20071	7.68948	2.20129	8.56256
																	2.20212	0.571251	2.20246	12.0726	2.20154	0.457287	2.20237	4.61149	2.20217	16.0213	2.20204	7.47442	2.20262	8.33702
																	2.20346	0.570297	2.20379	12.1698	2.20287	0.455856	2.20371	4.632	2.2035	15.5711	2.20337	7.26557	2.20396	8.1172
																	2.20479	0.567913	2.20512	12.2671	2.20421	0.454903	2.20504	4.65345	2.20483	15.1324	2.20471	7.06291	2.20529	7.90262
																	2.20612	0.565529	2.20646	12.3644	2.20554	0.453472	2.20637	4.67491	2.20617	14.7052	2.20604	6.86646	2.20662	7.69377
																	2.20746	0.562668	2.20779	12.4621	2.20687	0.452042	2.20771	4.69637	2.2075	14.2894	2.20737	6.67715	2.20796	7.49016
																	2.20879	0.56076	2.20912	12.5613	2.20821	0.450611	2.20904	4.71735	2.20883	13.8841	2.20871	6.49405	2.20929	7.29132
																	2.21012	0.558853	2.21046	12.6615	2.20954	0.449181	2.21037	4.73881	2.21017	13.4883	2.21004	6.31618	2.21062	7.0982
																	2.21146	0.556469	2.21179	12.7625	2.21087	0.44775	2.21171	4.76027	2.2115	13.103	2.21137	6.14452	2.21196	6.91032
																	2.21279	0.554562	2.21312	12.8651	2.21221	0.447273	2.21304	4.78172	2.21283	12.7263	2.21271	5.97906	2.21329	6.72722
																	2.21412	0.552654	2.21446	12.969	2.21354	0.446796	2.21437	4.8027	2.21417	12.3587	2.21404	5.81884	2.21462	6.54888
																	2.21546	0.55027	2.21579	13.0744	2.21487	0.44632	2.21571	4.82512	2.2155	12.0006	2.21537	5.66339	2.21596	6.37579
																	2.21679	0.547886	2.21712	13.1812	2.21621	0.445843	2.21704	4.84848	2.21683	11.6525	2.21671	5.51271	2.21729	6.20794
																	2.21812	0.545025	2.21846	13.2904	2.21754	0.445366	2.21837	4.8728	2.21817	11.3139	2.21804	5.36633	2.21862	6.04486
																	2.21946	0.541687	2.21979	13.4006	2.21887	0.445366	2.21971	4.89759	2.2195	10.9854	2.21937	5.22518	2.21996	5.88512
																	2.22079	0.538826	2.22112	13.5126	2.22021	0.444412	2.22104	4.92239	2.22083	10.6649	2.22071	5.08881	2.22129	5.72968
																	2.22212	0.535965	2.22246	13.6271	2.22154	0.443459	2.22237	4.94719	2.22217	10.3536	2.22204	4.9572	2.22262	5.57756
																	2.22346	0.533104	2.22379	13.7434	2.22287	0.442505	2.22371	4.97198	2.2235	10.0517	2.22337	4.82941	2.22396	5.42927
																	2.22479	0.53072	2.22512	13.8617	2.22421	0.441551	2.22504	4.99582	2.22483	9.75847	2.22471	4.70591	2.22529	5.28526
																	2.22612	0.528812	2.22646	13.9823	2.22554	0.440598	2.22637	5.01966	2.22617	9.4738	2.22604	4.5867	2.22662	5.14507
																	2.22746	0.526905	2.22779	14.1058	2.22687	0.440121	2.22771	5.04303	2.2275	9.19819	2.22737	4.4713	2.22796	5.00917
																	2.22879	0.524521	2.22912	14.2326	2.22821	0.439167	2.22904	5.06735	2.22883	8.93068	2.22871	4.35925	2.22929	4.87757
																	2.23012	0.522614	2.23046	14.3628	2.22954	0.438213	2.23037	5.09262	2.23017	8.67176	2.23004	4.25005	2.23062	4.75025
																	2.23146	0.520706	2.23179	14.4963	2.23087	0.436306	2.23171	5.11885	2.2315	8.41999	2.23137	4.14467	2.23196	4.62675
																	2.23279	0.518322	2.23312	14.6346	2.23221	0.434875	2.23304	5.14507	2.23283	8.17585	2.23271	4.04167	2.23329	4.50754
																	2.23412	0.516415	2.23446	14.7777	2.23354	0.433445	2.23437	5.1713	2.23417	7.93886	2.23404	3.94106	2.23462	4.39167
																	2.23546	0.514507	2.23579	14.926	2.23487	0.431538	2.23571	5.19848	2.2355	7.70903	2.23537	3.84378	2.23596	4.27914
																	2.23679	0.5126	2.23712	15.08	2.23621	0.429153	2.23704	5.22614	2.23683	7.48587	2.23671	3.75032	2.23729	4.17042
																	2.23812	0.511169	2.23846	15.2402	2.23754	0.427246	2.23837	5.25427	2.23817	7.26938	2.23804	3.66068	2.23862	4.06408
																	2.23946	0.508785	2.23979	15.4061	2.23887	0.425816	2.23971	5.2824	2.2395	7.05957	2.23937	3.57437	2.23996	3.96013
																	2.24079	0.505924	2.24112	15.5787	2.24021	0.424385	2.24104	5.31101	2.24083	6.85692	2.24071	3.49092	2.24129	3.85904
																	2.24212	0.503063	2.24246	15.7585	2.24154	0.422478	2.24237	5.3401	2.24217	6.66094	2.24204	3.41034	2.24262	3.75938
																	2.24346	0.499725	2.24379	15.9459	2.24287	0.42057	2.24371	5.36966	2.2435	6.47068	2.24337	3.33214	2.24396	3.66211
																	2.24479	0.496387	2.24512	16.1424	2.24421	0.41914	2.24504	5.39923	2.24483	6.2871	2.24471	3.25537	2.24529	3.56674
																	2.24612	0.49305	2.24646	16.3484	2.24554	0.417709	2.24637	5.42879	2.24617	6.10971	2.24604	3.1805	2.24662	3.47424
																	2.24746	0.489712	2.24779	16.5634	2.24687	0.416279	2.24771	5.45883	2.2475	5.93805	2.24737	3.10755	2.24796	3.38459
																	2.24879	0.487328	2.24912	16.7894	2.24821	0.415325	2.24904	5.48935	2.24883	5.77164	2.24871	3.03602	2.24929	3.29828
																	2.25012	0.484943	2.25046	17.0264	2.24954	0.414371	2.25037	5.51987	2.25017	5.61047	2.25004	2.96736	2.25062	3.21436
																	2.25146	0.483036	2.25179	17.2753	2.25087	0.413895	2.25171	5.55086	2.2515	5.45549	2.25137	2.89965	2.25196	3.13377
																	2.25279	0.480652	2.25312	17.5376	2.25221	0.413895	2.25304	5.58138	2.25283	5.30529	2.25271	2.83432	2.25329	3.0551
																	2.25412	0.478745	2.25446	17.8132	2.25354	0.414371	2.25437	5.6119	2.25417	5.15938	2.25404	2.77138	2.25462	2.97832
																	2.25546	0.47636	2.25579	18.1041	2.25487	0.414371	2.25571	5.64289	2.2555	5.01823	2.25537	2.71082	2.25596	2.90394
																	2.25679	0.474453	2.25712	18.4107	2.25621	0.414371	2.25704	5.67579	2.25683	4.88091	2.25671	2.65169	2.25729	2.83098
																	2.25812	0.472069	2.25846	18.7345	2.25754	0.413895	2.25837	5.70965	2.25817	4.74834	2.25804	2.59399	2.25862	2.75993
																	2.25946	0.469208	2.25979	19.0763	2.25887	0.413418	2.25971	5.7435	2.2595	4.62008	2.25937	2.53868	2.25996	2.69127
																	2.26079	0.46587	2.26112	19.4364	2.26021	0.412941	2.26104	5.77784	2.26083	4.4961	2.26071	2.48575	2.26129	2.62499
																	2.26212	0.462055	2.26246	19.8159	2.26154	0.41151	2.26237	5.8136	2.26217	4.37641	2.26204	2.43425	2.26262	2.56062
																	2.26346	0.459194	2.26379	20.216	2.26287	0.41008	2.26371	5.85032	2.2635	4.26054	2.26337	2.38371	2.26396	2.49815
																	2.26479	0.456333	2.26512	20.6375	2.26421	0.408649	2.26504	5.88655	2.26483	4.14896	2.26471	2.33507	2.26529	2.43759
																	2.26612	0.452995	2.26646	21.0805	2.26554	0.406742	2.26637	5.92375	2.26617	4.04024	2.26604	2.28786	2.26662	2.37846
																	2.26746	0.449657	2.26779	21.5468	2.26687	0.404835	2.26771	5.96094	2.2675	3.93534	2.26737	2.24113	2.26796	2.32124
																	2.26879	0.447273	2.26912	22.0375	2.26821	0.402927	2.26904	5.99957	2.26883	3.83329	2.26871	2.19536	2.26929	2.26593
																	2.27012	0.444889	2.27046	22.5554	2.26954	0.401497	2.27037	6.03771	2.27017	3.73602	2.27004	2.15054	2.27062	2.21157
																	2.27146	0.442505	2.27179	23.1004	2.27087	0.39959	2.27171	6.07681	2.2715	3.64208	2.27137	2.1081	2.27196	2.15912
																	2.27279	0.440121	2.27312	23.674	2.27221	0.399113	2.27304	6.11639	2.27283	3.55101	2.27271	2.06709	2.27329	2.10762
																	2.27412	0.438213	2.27446	24.2767	2.27354	0.398159	2.27437	6.15644	2.27417	3.46279	2.27404	2.02751	2.27462	2.05755
																	2.27546	0.436783	2.27579	24.909	2.27487	0.397205	2.27571	6.19698	2.2755	3.37696	2.27537	1.98841	2.27596	2.00844
																	2.27679	0.435352	2.27712	25.5728	2.27621	0.396252	2.27704	6.23751	2.27683	3.29351	2.27671	1.95026	2.27729	1.96075
																	2.27812	0.433922	2.27846	26.2685	2.27754	0.395298	2.27837	6.27851	2.27817	3.21293	2.27804	1.91259	2.27862	1.91355
																	2.27946	0.432014	2.27979	26.9971	2.27887	0.394344	2.27971	6.32095	2.2795	3.13425	2.27937	1.87588	2.27996	1.86777
																	2.28079	0.42963	2.28112	27.7591	2.28021	0.393391	2.28104	6.36339	2.28083	3.05891	2.28071	1.83964	2.28129	1.8239
																	2.28212	0.427723	2.28246	28.5559	2.28154	0.392437	2.28237	6.40726	2.28217	2.98595	2.28204	1.80483	2.28262	1.78051
																	2.28346	0.424862	2.28379	29.388	2.28287	0.391006	2.28371	6.45161	2.2835	2.91538	2.28337	1.7705	2.28396	1.73855
																	2.28479	0.421524	2.28512	30.2548	2.28421	0.390053	2.28504	6.49691	2.28483	2.84672	2.28471	1.73759	2.28529	1.69802
																	2.28612	0.418186	2.28646	31.157	2.28554	0.390053	2.28637	6.54268	2.28617	2.78044	2.28604	1.70565	2.28662	1.65844
																	2.28746	0.414848	2.28779	32.0945	2.28687	0.389099	2.28771	6.58846	2.2875	2.71606	2.28737	1.67322	2.28796	1.61982
																	2.28879	0.410557	2.28912	33.0682	2.28821	0.388145	2.28904	6.63471	2.28883	2.6536	2.28871	1.64175	2.28929	1.58215
																	2.29012	0.406265	2.29046	34.0781	2.28954	0.386238	2.29037	6.6824	2.29017	2.59352	2.29004	1.61123	2.29062	1.54495
																	2.29146	0.401974	2.29179	35.1248	2.29087	0.384331	2.29171	6.73151	2.2915	2.53534	2.29137	1.58119	2.29196	1.50919
																	2.29279	0.398159	2.29312	36.2077	2.29221	0.381947	2.29304	6.78253	2.29283	2.47908	2.29271	1.55163	2.29329	1.4739
																	2.29412	0.394821	2.29446	37.3268	2.29354	0.379562	2.29437	6.83451	2.29417	2.42424	2.29404	1.52349	2.29462	1.43909
																	2.29546	0.391483	2.29579	38.4827	2.29487	0.377178	2.29571	6.88791	2.2955	2.37083	2.29537	1.49632	2.29596	1.40524
																	2.29679	0.388622	2.29712	39.6748	2.29621	0.375748	2.29704	6.94227	2.29683	2.31886	2.29671	1.46961	2.29729	1.37234
																	2.29812	0.386238	2.29846	40.9026	2.29754	0.374317	2.29837	6.99663	2.29817	2.26879	2.29804	1.44386	2.29862	1.34087
																	2.29946	0.384808	2.29979	42.1672	2.29887	0.37241	2.29971	7.05099	2.2995	2.22111	2.29937	1.41811	2.29996	1.31035
																	2.30079	0.382423	2.30112	43.4666	2.30021	0.370979	2.30104	7.1063	2.30083	2.17438	2.30071	1.3938	2.30129	1.28078
																	2.30212	0.379562	2.30246	44.8008	2.30154	0.369072	2.30237	7.16352	2.30217	2.12908	2.30204	1.36995	2.30262	1.25122
																	2.30346	0.375748	2.30379	46.1679	2.30287	0.367165	2.30371	7.22218	2.3035	2.08521	2.30337	1.34706	2.30396	1.22261
																	2.30479	0.371933	2.30512	47.5659	2.30421	0.365734	2.30504	7.28321	2.30483	2.04182	2.30471	1.32465	2.30529	1.19448
																	2.30612	0.368118	2.30646	48.9945	2.30554	0.36478	2.30637	7.34615	2.30617	1.99986	2.30604	1.3032	2.30662	1.1673
																	2.30746	0.362396	2.30779	50.4508	2.30687	0.364304	2.30771	7.41148	2.3075	1.95837	2.30737	1.28126	2.30796	1.14012
																	2.30879	0.357151	2.30912	51.9333	2.30821	0.364304	2.30904	7.47871	2.30883	1.91879	2.30871	1.25933	2.30929	1.11389
																	2.31012	0.352383	2.31046	53.441	2.30954	0.36478	2.31037	7.54738	2.31017	1.88112	2.31004	1.23787	2.31062	1.0891
																	2.31146	0.348568	2.31179	54.9722	2.31087	0.365257	2.31171	7.61843	2.3115	1.84441	2.31137	1.21593	2.31196	1.06621
																	2.31279	0.344276	2.31312	56.5252	2.31221	0.36478	2.31304	7.69186	2.31283	1.8096	2.31271	1.19495	2.31329	1.0438
																	2.31412	0.339508	2.31446	58.0983	2.31354	0.364304	2.31437	7.76672	2.31417	1.77574	2.31404	1.17445	2.31462	1.02186
																	2.31546	0.335693	2.31579	59.6895	2.31487	0.362873	2.31571	7.84349	2.3155	1.74284	2.31537	1.15442	2.31596	1.0004
																	2.31679	0.332355	2.31712	61.2974	2.31621	0.360966	2.31704	7.92265	2.31683	1.71041	2.31671	1.13535	2.31729	0.979424
																	2.31812	0.329018	2.31846	62.9206	2.31754	0.358582	2.31837	8.00419	2.31817	1.67894	2.31804	1.11771	2.31862	0.957966
																	2.31946	0.325203	2.31979	64.5566	2.31887	0.357151	2.31971	8.08764	2.3195	1.64747	2.31937	1.10054	2.31996	0.937462
																	2.32079	0.320911	2.32112	66.2022	2.32021	0.356674	2.32104	8.17442	2.32083	1.61648	2.32071	1.08385	2.32129	0.917435
																	2.32212	0.317097	2.32246	67.8568	2.32154	0.356674	2.32237	8.26502	2.32217	1.58548	2.32204	1.06764	2.32262	0.896931
																	2.32346	0.314236	2.32379	69.5181	2.32287	0.356674	2.32371	8.35943	2.3235	1.55497	2.32337	1.0519	2.32396	0.876904
																	2.32479	0.310898	2.32512	71.1842	2.32421	0.357628	2.32504	8.45718	2.32483	1.5254	2.32471	1.03617	2.32529	0.857353
																	2.32612	0.30756	2.32646	72.8526	2.32554	0.358105	2.32637	8.55827	2.32617	1.49727	2.32604	1.02091	2.32662	0.83828
																	2.32746	0.304699	2.32779	74.5201	2.32687	0.358582	2.32771	8.66365	2.3275	1.47009	2.32737	1.00565	2.32796	0.819683
																	2.32879	0.301838	2.32912	76.1847	2.32821	0.359058	2.32904	8.77285	2.32883	1.44482	2.32871	0.990391	2.32929	0.80204
																	2.33012	0.299454	2.33046	77.8437	2.32954	0.359535	2.33037	8.88538	2.33017	1.4205	2.33004	0.976086	2.33062	0.784874
																	2.33146	0.296593	2.33179	79.4935	2.33087	0.360489	2.33171	9.00173	2.3315	1.39618	2.33137	0.961781	2.33196	0.768661
																	2.33279	0.293732	2.33312	81.1324	2.33221	0.362396	2.33304	9.1238	2.33283	1.37186	2.33271	0.947952	2.33329	0.751972
																	2.33412	0.290394	2.33446	82.7575	2.33354	0.364304	2.33437	9.25112	2.33417	1.34897	2.33404	0.934124	2.33462	0.73576
																	2.33546	0.287533	2.33579	84.3678	2.33487	0.366211	2.33571	9.38416	2.3355	1.32656	2.33537	0.921249	2.33596	0.71907
																	2.33679	0.284672	2.33712	85.9599	2.33621	0.368118	2.33704	9.52196	2.33683	1.30558	2.33671	0.908852	2.33729	0.702381
																	2.33812	0.282288	2.33846	87.5325	2.33754	0.370026	2.33837	9.66549	2.33817	1.28555	2.33804	0.896931	2.33862	0.686646
																	2.33946	0.279903	2.33979	89.0832	2.33887	0.371933	2.33971	9.81522	2.3395	1.26791	2.33937	0.885487	2.33996	0.671864
																	2.34079	0.277519	2.34112	90.6086	2.34021	0.37384	2.34104	9.97162	2.34083	1.25074	2.34071	0.874996	2.34129	0.658035
																	2.34212	0.275612	2.34246	92.1078	2.34154	0.374794	2.34237	10.1328	2.34217	1.23405	2.34204	0.864506	2.34262	0.645161
																	2.34346	0.273705	2.34379	93.5779	2.34287	0.376225	2.34371	10.3006	2.3435	1.21737	2.34337	0.854492	2.34396	0.63324
																	2.34479	0.272274	2.34512	95.0184	2.34421	0.377178	2.34504	10.4752	2.34483	1.20068	2.34471	0.844955	2.34529	0.621319
																	2.34612	0.270367	2.34646	96.4274	2.34554	0.378132	2.34637	10.6573	2.34617	1.18446	2.34604	0.834942	2.34662	0.609398
																	2.34746	0.268459	2.34779	97.8041	2.34687	0.379086	2.34771	10.8457	2.3475	1.16777	2.34737	0.825405	2.34796	0.597477
																	2.34879	0.265598	2.34912	99.1468	2.34821	0.380039	2.34904	11.0407	2.34883	1.15156	2.34871	0.816345	2.34929	0.585079
																	2.35012	0.262737	2.35046	100.456	2.34954	0.381947	2.35037	11.2438	2.35017	1.13583	2.35004	0.807285	2.35062	0.572681
																	2.35146	0.259399	2.35179	101.729	2.35087	0.384808	2.35171	11.4546	2.3515	1.12009	2.35137	0.798702	2.35196	0.560284
																	2.35279	0.256062	2.35312	102.965	2.35221	0.388145	2.35304	11.6725	2.35283	1.10483	2.35271	0.790596	2.35329	0.547886
																	2.35412	0.252724	2.35446	104.162	2.35354	0.39196	2.35437	11.898	2.35417	1.08957	2.35404	0.783443	2.35462	0.536442
																	2.35546	0.249386	2.35579	105.317	2.35487	0.395298	2.35571	12.1307	2.3555	1.07574	2.35537	0.777245	2.35596	0.525475
																	2.35679	0.246525	2.35712	106.429	2.35621	0.398636	2.35704	12.3715	2.35683	1.06192	2.35671	0.771046	2.35729	0.514984
																	2.35812	0.243664	2.35846	107.496	2.35754	0.401974	2.35837	12.6204	2.35817	1.04904	2.35804	0.764847	2.35862	0.504971
																	2.35946	0.24128	2.35979	108.516	2.35887	0.405788	2.35971	12.8784	2.3595	1.03712	2.35937	0.759125	2.35996	0.494957
																	2.36079	0.238419	2.36112	109.489	2.36021	0.410557	2.36104	13.1445	2.36083	1.02615	2.36071	0.75388	2.36129	0.48542
																	2.36212	0.235558	2.36246	110.414	2.36154	0.415802	2.36237	13.4196	2.36217	1.01566	2.36204	0.748158	2.36262	0.475883
																	2.36346	0.232697	2.36379	111.29	2.36287	0.422001	2.36371	13.7033	2.3635	1.00565	2.36337	0.742435	2.36396	0.46587
																	2.36479	0.230312	2.36512	112.115	2.36421	0.428677	2.36504	13.9961	2.36483	0.996113	2.36471	0.736713	2.36529	0.45681
																	2.36612	0.227928	2.36646	112.891	2.36554	0.435352	2.36637	14.2984	2.36617	0.988007	2.36604	0.732422	2.36662	0.448227
																	2.36746	0.225067	2.36779	113.617	2.36687	0.442028	2.36771	14.6089	2.3675	0.9799	2.36737	0.729084	2.36796	0.439644
																	2.36879	0.222683	2.36912	114.292	2.36821	0.448227	2.36904	14.9283	2.36883	0.973225	2.36871	0.7267	2.36929	0.431538
																	2.37012	0.219345	2.37046	114.918	2.36954	0.454426	2.37037	15.2564	2.37017	0.966072	2.37004	0.724792	2.37062	0.423908
																	2.37146	0.216007	2.37179	115.492	2.37087	0.460625	2.37171	15.5931	2.3715	0.959396	2.37137	0.723839	2.37196	0.416279
																	2.37279	0.211716	2.37312	116.016	2.37221	0.467777	2.37304	15.9383	2.37283	0.952721	2.37271	0.722885	2.37329	0.408649
																	2.37412	0.206947	2.37446	116.488	2.37354	0.475407	2.37437	16.2911	2.37417	0.945568	2.37404	0.721931	2.37462	0.400066
																	2.37546	0.202179	2.37579	116.909	2.37487	0.48399	2.37571	16.6521	2.3755	0.938416	2.37537	0.720501	2.37596	0.392437
																	2.37679	0.196934	2.37712	117.276	2.37621	0.493526	2.37704	17.0217	2.37683	0.931263	2.37671	0.718594	2.37729	0.384331
																	2.37812	0.192642	2.37846	117.591	2.37754	0.504017	2.37837	17.3998	2.37817	0.924587	2.37804	0.716209	2.37862	0.376701
																	2.37946	0.188828	2.37979	117.856	2.37887	0.514984	2.37971	17.7855	2.3795	0.917912	2.37937	0.713825	2.37996	0.368595
																	2.38079	0.185013	2.38112	118.072	2.38021	0.525951	2.38104	18.1799	2.38083	0.911236	2.38071	0.711441	2.38129	0.360966
																	2.38212	0.180721	2.38246	118.238	2.38154	0.536442	2.38237	18.5819	2.38217	0.905514	2.38204	0.709534	2.38262	0.352859
																	2.38346	0.175953	2.38379	118.355	2.38287	0.546932	2.38371	18.9905	2.3835	0.899315	2.38337	0.707626	2.38396	0.3438
																	2.38479	0.171185	2.38512	118.423	2.38421	0.556469	2.38504	19.4058	2.38483	0.893116	2.38471	0.705242	2.38529	0.334263
																	2.38612	0.164986	2.38646	118.441	2.38554	0.565052	2.38637	19.8278	2.38617	0.88644	2.38604	0.702381	2.38662	0.324249
																	2.38746	0.157833	2.38779	118.408	2.38687	0.572681	2.38771	20.2565	2.3875	0.879765	2.38737	0.698566	2.38796	0.313759
																	2.38879	0.149727	2.38912	118.324	2.38821	0.579357	2.38904	20.6914	2.38883	0.873089	2.38871	0.693798	2.38929	0.302315
																	2.39012	0.140667	2.39046	118.191	2.38954	0.585556	2.39037	21.132	2.39017	0.865459	2.39004	0.688076	2.39062	0.289917
																	2.39146	0.131607	2.39179	118.011	2.39087	0.591755	2.39171	21.5788	2.3915	0.857353	2.39137	0.681877	2.39196	0.277042
																	2.39279	0.121593	2.39312	117.783	2.39221	0.596523	2.39304	22.0313	2.39283	0.847816	2.39271	0.674725	2.39329	0.263214
																	2.39412	0.110149	2.39446	117.508	2.39354	0.600338	2.39437	22.4886	2.39417	0.837326	2.39404	0.666618	2.39462	0.247955
																	2.39546	0.0972748	2.39579	117.188	2.39487	0.603199	2.39571	22.9497	2.3955	0.825405	2.39537	0.656605	2.39596	0.231266
																	2.39679	0.0824928	2.39712	116.822	2.39621	0.603676	2.39704	23.4132	2.39683	0.811577	2.39671	0.644684	2.39729	0.2141
																	2.39812	0.0662804	2.39846	116.41	2.39754	0.603199	2.39837	23.8786	2.39817	0.796795	2.39804	0.631332	2.39862	0.196457
																	2.39946	0.0491142	2.39979	115.953	2.39887	0.600338	2.39971	24.3454	2.3995	0.780106	2.39937	0.615597	2.39996	0.177383
																	2.40079	0.0305176	2.40112	115.45	2.40021	0.595093	2.40104	24.8127	2.40083	0.761509	2.40071	0.597954	2.40129	0.155926
																	2.40212	0.0104904	2.40246	114.904	2.40154	0.58794	2.40237	25.2795	2.40217	0.740528	2.40204	0.57745	2.40262	0.132084
																	2.40346	-0.0109673	2.40379	114.317	2.40287	0.577927	2.40371	25.7454	2.4035	0.716686	2.40337	0.555038	2.40396	0.106335
																	2.40479	-0.0324249	2.40512	113.69	2.40421	0.566006	2.40504	26.2103	2.40483	0.690937	2.40471	0.530243	2.40529	0.0777245
																	2.40612	-0.0562668	2.40646	113.024	2.40554	0.550747	2.40637	26.6738	2.40617	0.661373	2.40604	0.50211	2.40662	0.0462532
																	2.40746	-0.082016	2.40779	112.319	2.40687	0.532627	2.40771	27.1349	2.4075	0.628948	2.40737	0.470638	2.40796	0.0119209
																	2.40879	-0.110149	2.40912	111.575	2.40821	0.511169	2.40904	27.5927	2.40883	0.593185	2.40871	0.436306	2.40929	-0.0247955
																	2.41012	-0.141144	2.41046	110.792	2.40954	0.485897	2.41037	28.048	2.41017	0.555038	2.41004	0.399113	2.41062	-0.0629425
																	2.41146	-0.174522	2.41179	109.971	2.41087	0.457287	2.41171	28.5001	2.4115	0.51403	2.41137	0.358105	2.41196	-0.103474
																	2.41279	-0.210762	2.41312	109.11	2.41221	0.425339	2.41304	28.9488	2.41283	0.470161	2.41271	0.313282	2.41329	-0.147343
																	2.41412	-0.25034	2.41446	108.215	2.41354	0.389099	2.41437	29.3932	2.41417	0.422478	2.41404	0.265121	2.41462	-0.194073
																	2.41546	-0.292301	2.41579	107.286	2.41487	0.348568	2.41571	29.8333	2.4155	0.371933	2.41537	0.213146	2.41596	-0.243187
																	2.41679	-0.33617	2.41712	106.326	2.41621	0.303268	2.41704	30.2687	2.41683	0.317097	2.41671	0.157356	2.41729	-0.296116
																	2.41812	-0.382423	2.41846	105.335	2.41754	0.253677	2.41837	30.6978	2.41817	0.257969	2.41804	0.0972748	2.41862	-0.352859
																	2.41946	-0.431538	2.41979	104.314	2.41887	0.200272	2.41971	31.1203	2.4195	0.194073	2.41937	0.0333786	2.41996	-0.413418
																	2.42079	-0.48399	2.42112	103.263	2.42021	0.141144	2.42104	31.5351	2.42083	0.125885	2.42071	-0.0357628	2.42129	-0.477314
																	2.42212	-0.539303	2.42246	102.182	2.42154	0.0782013	2.42237	31.9414	2.42217	0.0538826	2.42204	-0.109673	2.42262	-0.544548
																	2.42346	-0.597477	2.42379	101.071	2.42287	0.0109673	2.42371	32.3377	2.4235	-0.0219345	2.42337	-0.187874	2.42396	-0.616074
																	2.42479	-0.658989	2.42512	99.9336	2.42421	-0.0596046	2.42504	32.7239	2.42483	-0.101566	2.42471	-0.26989	2.42529	-0.69046
																	2.42612	-0.722408	2.42646	98.7725	2.42554	-0.134945	2.42637	33.0997	2.42617	-0.18549	2.42604	-0.355721	2.42662	-0.767708
																	2.42746	-0.788689	2.42779	97.5904	2.42687	-0.214577	2.42771	33.4649	2.4275	-0.272751	2.42737	-0.445366	2.42796	-0.84734
																	2.42879	-0.856876	2.42912	96.3883	2.42821	-0.298977	2.42904	33.8178	2.42883	-0.365257	2.42871	-0.537872	2.42929	-0.930309
																	2.43012	-0.927448	2.43046	95.1672	2.42954	-0.389099	2.43037	34.1587	2.43017	-0.461578	2.43004	-0.634193	2.43062	-1.01662
																	2.43146	-1.00088	2.43179	93.9264	2.43087	-0.48399	2.43171	34.4877	2.4315	-0.562191	2.43137	-0.735283	2.43196	-1.10579
																	2.43279	-1.07718	2.43312	92.6661	2.43221	-0.584602	2.43304	34.8048	2.43283	-0.666142	2.43271	-0.841141	2.43329	-1.19877
																	2.43412	-1.15538	2.43446	91.3854	2.43354	-0.689983	2.43437	35.1095	2.43417	-0.772953	2.43404	-0.950813	2.43462	-1.29414
																	2.43546	-1.23596	2.43579	90.0874	2.43487	-0.801086	2.43571	35.4004	2.4355	-0.882626	2.43537	-1.06478	2.43596	-1.39236
																	2.43679	-1.3175	2.43712	88.7737	2.43621	-0.916004	2.43704	35.6784	2.43683	-0.995636	2.43671	-1.18208	2.43729	-1.4925
																	2.43812	-1.39999	2.43846	87.4481	2.43754	-1.03521	2.43837	35.943	2.43817	-1.11151	2.43804	-1.30177	2.43862	-1.59359
																	2.43946	-1.48392	2.43979	86.1135	2.43887	-1.15824	2.43971	36.1948	2.4395	-1.23024	2.43937	-1.42288	2.43996	-1.69563
																	2.44079	-1.56784	2.44112	84.7692	2.44021	-1.2846	2.44104	36.4318	2.44083	-1.35088	2.44071	-1.54638	2.44129	-1.79815
																	2.44212	-1.65319	2.44246	83.4174	2.44154	-1.41382	2.44237	36.6549	2.44217	-1.4739	2.44204	-1.67179	2.44262	-1.9021
																	2.44346	-1.73855	2.44379	82.0589	2.44287	-1.54543	2.44371	36.8643	2.4435	-1.59836	2.44337	-1.79911	2.44396	-2.00605
																	2.44479	-1.82343	2.44512	80.6942	2.44421	-1.67942	2.44504	37.0603	2.44483	-1.72377	2.44471	-1.92785	2.44529	-2.11048
																	2.44612	-1.90735	2.44646	79.3238	2.44554	-1.8158	2.44637	37.2415	2.44617	-1.8487	2.44604	-2.05708	2.44662	-2.21491
																	2.44746	-1.98984	2.44779	77.9505	2.44687	-1.95265	2.44771	37.4084	2.4475	-1.97315	2.44737	-2.18582	2.44796	-2.31791
																	2.44879	-2.07043	2.44912	76.5762	2.44821	-2.09093	2.44904	37.5619	2.44883	-2.09665	2.44871	-2.31457	2.44929	-2.41899
																	2.45012	-2.14863	2.45046	75.2034	2.44954	-2.22969	2.45037	37.7016	2.45017	-2.21872	2.45004	-2.44093	2.45062	-2.5177
																	2.45146	-2.22445	2.45179	73.8354	2.45087	-2.36797	2.45171	37.8284	2.4515	-2.33889	2.45137	-2.56395	2.45196	-2.61354
																	2.45279	-2.29692	2.45312	72.4726	2.45221	-2.50483	2.45304	37.9429	2.45283	-2.45571	2.45271	-2.68221	2.45329	-2.70557
																	2.45412	-2.36511	2.45446	71.1155	2.45354	-2.64072	2.45437	38.0454	2.45417	-2.56872	2.45404	-2.79665	2.45462	-2.79331
																	2.45546	-2.42901	2.45579	69.7651	2.45487	-2.77519	2.45571	38.1374	2.4555	-2.67696	2.45537	-2.90585	2.45596	-2.87676
																	2.45679	-2.48766	2.45712	68.4218	2.45621	-2.9068	2.45704	38.2195	2.45683	-2.77996	2.45671	-3.0098	2.45729	-2.95448
																	2.45812	-2.54011	2.45846	67.0877	2.45754	-3.03507	2.45837	38.2919	2.45817	-2.8758	2.45804	-3.10659	2.45862	-3.02553
																	2.45946	-2.58636	2.45979	65.7649	2.45887	-3.15666	2.45971	38.3554	2.4595	-2.96354	2.45937	-3.19672	2.45996	-3.088
																	2.46079	-2.62547	2.46112	64.4565	2.46021	-3.27158	2.46104	38.4102	2.46083	-3.04222	2.46071	-3.27826	2.46129	-3.1414
																	2.46212	-2.65646	2.46246	63.1661	2.46154	-3.37744	2.46237	38.4583	2.46217	-3.11089	2.46204	-3.35026	2.46262	-3.18432
																	2.46346	-2.67887	2.46379	61.8954	2.46287	-3.47328	2.46371	38.4994	2.4635	-3.16858	2.46337	-3.41082	2.46396	-3.21627
																	2.46479	-2.69127	2.46512	60.6461	2.46421	-3.55864	2.46504	38.5337	2.46483	-3.21388	2.46471	-3.46041	2.46529	-3.23534
																	2.46612	-2.69365	2.46646	59.4177	2.46554	-3.63111	2.46637	38.5618	2.46617	-3.24678	2.46604	-3.49665	2.46662	-3.24202
																	2.46746	-2.68507	2.46779	58.2104	2.46687	-3.68977	2.46771	38.5852	2.4675	-3.26538	2.46737	-3.51906	2.46796	-3.23582
																	2.46879	-2.66457	2.46912	57.0245	2.46821	-3.73363	2.46904	38.6052	2.46883	-3.26872	2.46871	-3.52573	2.46929	-3.21627
																	2.47012	-2.63262	2.47046	55.8615	2.46954	-3.76177	2.47037	38.6219	2.47017	-3.25537	2.47004	-3.51572	2.47062	-3.18241
																	2.47146	-2.58875	2.47179	54.7242	2.47087	-3.77083	2.47171	38.6372	2.4715	-3.22533	2.47137	-3.48902	2.47196	-3.13425
																	2.47279	-2.53344	2.47312	53.6151	2.47221	-3.76034	2.47304	38.65	2.47283	-3.17812	2.47271	-3.44324	2.47329	-3.07131
																	2.47412	-2.4662	2.47446	52.536	2.47354	-3.7303	2.47437	38.6615	2.47417	-3.11184	2.47404	-3.37887	2.47462	-2.99358
																	2.47546	-2.38657	2.47579	51.4865	2.47487	-3.68023	2.47571	38.6734	2.4755	-3.02792	2.47537	-3.29494	2.47596	-2.89965
																	2.47679	-2.29454	2.47712	50.468	2.47621	-3.61013	2.47704	38.6853	2.47683	-2.92635	2.47671	-3.19147	2.47729	-2.79093
																	2.47812	-2.19059	2.47846	49.48	2.47754	-3.5181	2.47837	38.6958	2.47817	-2.80714	2.47804	-3.0694	2.47862	-2.66743
																	2.47946	-2.0752	2.47979	48.5215	2.47887	-3.40557	2.47971	38.7049	2.4795	-2.66981	2.47937	-2.92873	2.47996	-2.5301
																	2.48079	-1.94836	2.48112	47.5941	2.48021	-3.27158	2.48104	38.7125	2.48083	-2.51436	2.48071	-2.76947	2.48129	-2.37989
																	2.48212	-1.81007	2.48246	46.6971	2.48154	-3.11613	2.48237	38.7192	2.48217	-2.34079	2.48204	-2.59161	2.48262	-2.21729
																	2.48346	-1.66178	2.48379	45.8317	2.48287	-2.93875	2.48371	38.7235	2.4835	-2.15006	2.48337	-2.39658	2.48396	-2.04277
																	2.48479	-1.50442	2.48512	44.9977	2.48421	-2.73943	2.48504	38.7263	2.48483	-1.94216	2.48471	-2.18534	2.48529	-1.8568
																	2.48612	-1.33896	2.48646	44.1957	2.48554	-2.51961	2.48637	38.7268	2.48617	-1.71852	2.48604	-1.95932	2.48662	-1.66035
																	2.48746	-1.16634	2.48779	43.4237	2.48687	-2.28024	2.48771	38.7254	2.4875	-1.48153	2.48737	-1.71852	2.48796	-1.45435
																	2.48879	-0.987053	2.48912	42.6803	2.48821	-2.0237	2.48904	38.7216	2.48883	-1.23262	2.48871	-1.4658	2.48929	-1.24121
																	2.49012	-0.803947	2.49046	41.9636	2.48954	-1.75238	2.49037	38.7135	2.49017	-0.974655	2.49004	-1.20258	2.49062	-1.02139
																	2.49146	-0.617027	2.49179	41.2717	2.49087	-1.46818	2.49171	38.6987	2.4915	-0.710487	2.49137	-0.932217	2.49196	-0.798225
																	2.49279	-0.427723	2.49312	40.6013	2.49221	-1.1735	2.49304	38.6767	2.49283	-0.441074	2.49271	-0.656128	2.49329	-0.571728
																	2.49412	-0.236034	2.49446	39.9523	2.49354	-0.869274	2.49437	38.6472	2.49417	-0.168324	2.49404	-0.376225	2.49462	-0.344753
																	2.49546	-0.043869	2.49579	39.3219	2.49487	-0.557899	2.49571	38.609	2.4955	0.105381	2.49537	-0.0948906	2.49596	-0.117779
																	2.49679	0.146866	2.49712	38.7092	2.49621	-0.24128	2.49704	38.5604	2.49683	0.378609	2.49671	0.186443	2.49729	0.107765
																	2.49812	0.33617	2.49846	38.1122	2.49754	0.0777245	2.49837	38.5017	2.49817	0.649929	2.49804	0.465393	2.49862	0.330448
																	2.49946	0.52309	2.49979	37.5285	2.49887	0.396252	2.49971	38.4321	2.4995	0.916958	2.49937	0.741005	2.49996	0.549316
																	2.50079	0.706673	2.50112	36.9587	2.50021	0.711441	2.50104	38.3496	2.50083	1.17779	2.50071	1.0128	2.50129	0.761986
																	2.50212	0.88644	2.50246	36.3998	2.50154	1.02139	2.50237	38.2533	2.50217	1.43242	2.50204	1.27888	2.50262	0.967503
																	2.50346	1.06192	2.50379	35.8496	2.50287	1.3237	2.50371	38.1422	2.5035	1.6799	2.50337	1.53732	2.50396	1.16682
																	2.50479	1.23262	2.50512	35.306	2.50421	1.616	2.50504	38.0173	2.50483	1.91832	2.50471	1.78719	2.50529	1.35851
																	2.50612	1.39856	2.50646	34.7695	2.50554	1.89877	2.50637	37.8785	2.50617	2.14767	2.50604	2.02751	2.50662	1.54305
																	2.50746	1.55735	2.50779	34.2388	2.50687	2.17056	2.50771	37.7264	2.5075	2.36702	2.50737	2.25735	2.50796	1.71947
																	2.50879	1.70898	2.50912	33.7138	2.50821	2.43139	2.50904	37.5619	2.50883	2.57587	2.50871	2.47669	2.50929	1.88828
																	2.51012	1.85299	2.51046	33.1931	2.50954	2.67935	2.51037	37.385	2.51017	2.77376	2.51004	2.68412	2.51062	2.04897
																	2.51146	1.98984	2.51179	32.6762	2.51087	2.91538	2.51171	37.1957	2.5115	2.96116	2.51137	2.88057	2.51196	2.19965
																	2.51279	2.11954	2.51312	32.1627	2.51221	3.13854	2.51304	36.994	2.51283	3.13807	2.51271	3.06654	2.51329	2.34175
																	2.51412	2.24161	2.51446	31.6515	2.51354	3.3493	2.51437	36.7794	2.51417	3.30448	2.51404	3.24059	2.51462	2.47478
																	2.51546	2.35605	2.51579	31.1418	2.51487	3.54767	2.51571	36.552	2.5155	3.46088	2.51537	3.40414	2.51596	2.60019
																	2.51679	2.46382	2.51712	30.6334	2.51621	3.73363	2.51704	36.3121	2.51683	3.6068	2.51671	3.55673	2.51729	2.71749
																	2.51812	2.56443	2.51846	30.128	2.51754	3.90863	2.51837	36.0618	2.51817	3.74317	2.51804	3.69835	2.51862	2.82621
																	2.51946	2.65837	2.51979	29.6245	2.51887	4.07219	2.51971	35.8005	2.5195	3.87001	2.51937	3.82996	2.51996	2.9273
																	2.52079	2.74563	2.52112	29.1243	2.52021	4.22478	2.52104	35.5287	2.52083	3.98684	2.52071	3.95107	2.52129	3.02076
																	2.52212	2.82621	2.52246	28.6269	2.52154	4.36735	2.52237	35.2473	2.52217	4.0946	2.52204	4.06313	2.52262	3.10707
																	2.52346	2.9006	2.52379	28.1324	2.52287	4.49991	2.52371	34.956	2.5235	4.19331	2.52337	4.16613	2.52396	3.18623
																	2.52479	2.96974	2.52512	27.6418	2.52421	4.62246	2.52504	34.6551	2.52483	4.28343	2.52471	4.26006	2.52529	3.25918
																	2.52612	3.03316	2.52646	27.1535	2.52554	4.73547	2.52637	34.3451	2.52617	4.36449	2.52604	4.34637	2.52662	3.32642
																	2.52746	3.09038	2.52779	26.669	2.52687	4.8399	2.52771	34.0257	2.5275	4.43792	2.52737	4.4241	2.52796	3.38793
																	2.52879	3.14188	2.52912	26.1884	2.52821	4.93622	2.52904	33.6986	2.52883	4.50325	2.52871	4.49371	2.52929	3.44372
																	2.53012	3.18813	2.53046	25.7111	2.52954	5.02491	2.53037	33.3643	2.53017	4.56142	2.53004	4.5557	2.53062	3.49331
																	2.53146	3.22962	2.53179	25.2376	2.53087	5.10597	2.53171	33.0243	2.5315	4.61245	2.53137	4.61006	2.53196	3.53718
																	2.53279	3.26586	2.53312	24.7684	2.53221	5.17893	2.53304	32.6781	2.53283	4.65727	2.53271	4.65822	2.53329	3.57485
																	2.53412	3.2959	2.53446	24.3039	2.53354	5.24473	2.53437	32.3267	2.53417	4.69637	2.53404	4.70018	2.53462	3.60823
																	2.53546	3.32212	2.53579	23.8438	2.53487	5.30386	2.53571	31.97	2.5355	4.73022	2.53537	4.73642	2.53596	3.63636
																	2.53679	3.34358	2.53712	23.3879	2.53621	5.35631	2.53704	31.6081	2.53683	4.75836	2.53671	4.76694	2.53729	3.65973
																	2.53812	3.36075	2.53846	22.9359	2.53754	5.40257	2.53837	31.24	2.53817	4.78172	2.53804	4.79174	2.53862	3.67832
																	2.53946	3.37267	2.53979	22.4891	2.53887	5.44214	2.53971	30.8666	2.5395	4.8008	2.53937	4.81129	2.53996	3.6931
																	2.54079	3.38078	2.54112	22.047	2.54021	5.47647	2.54104	30.488	2.54083	4.81558	2.54071	4.82512	2.54129	3.70312
																	2.54212	3.38554	2.54246	21.6103	2.54154	5.50508	2.54237	30.1051	2.54217	4.82607	2.54204	4.83274	2.54262	3.70884
																	2.54346	3.3865	2.54379	21.1782	2.54287	5.52893	2.54371	29.7179	2.5435	4.83131	2.54337	4.83465	2.54396	3.71027
																	2.54479	3.38364	2.54512	20.7515	2.54421	5.54657	2.54504	29.3269	2.54483	4.83179	2.54471	4.83131	2.54529	3.70884
																	2.54612	3.37791	2.54646	20.3309	2.54554	5.55897	2.54637	28.9321	2.54617	4.8275	2.54604	4.82368	2.54662	3.70502
																	2.54746	3.36933	2.54779	19.9161	2.54687	5.56612	2.54771	28.5344	2.5475	4.81796	2.54737	4.81081	2.54796	3.69787
																	2.54879	3.35789	2.54912	19.506	2.54821	5.56898	2.54904	28.1329	2.54883	4.8027	2.54871	4.79364	2.54929	3.6869
																	2.55012	3.34406	2.55046	19.1007	2.54954	5.56564	2.55037	27.7295	2.55017	4.78315	2.55004	4.77219	2.55062	3.6726
																	2.55146	3.32689	2.55179	18.7011	2.55087	5.55754	2.55171	27.3228	2.5515	4.75883	2.55137	4.74644	2.55196	3.65448
																	2.55279	3.30734	2.55312	18.3058	2.55221	5.54466	2.55304	26.9141	2.55283	4.73166	2.55271	4.71735	2.55329	3.63302
																	2.55412	3.28541	2.55446	17.9162	2.55354	5.5275	2.55437	26.5031	2.55417	4.70066	2.55404	4.68493	2.55462	3.60823
																	2.55546	3.26014	2.55579	17.5314	2.55487	5.50652	2.55571	26.0911	2.5555	4.66633	2.55537	4.64964	2.55596	3.58057
																	2.55679	3.23248	2.55712	17.1523	2.55621	5.48124	2.55704	25.6777	2.55683	4.63057	2.55671	4.61197	2.55729	3.55053
																	2.55812	3.20196	2.55846	16.7789	2.55754	5.45216	2.55837	25.2643	2.55817	4.59146	2.55804	4.57096	2.55862	3.5181
																	2.55946	3.16858	2.55979	16.4113	2.55887	5.41973	2.55971	24.8504	2.5595	4.54903	2.55937	4.52709	2.55996	3.48282
																	2.56079	3.13377	2.56112	16.0494	2.56021	5.38397	2.56104	24.4365	2.56083	4.50373	2.56071	4.48036	2.56129	3.44419
																	2.56212	3.09706	2.56246	15.6932	2.56154	5.34391	2.56237	24.0231	2.56217	4.45604	2.56204	4.43077	2.56262	3.40271
																	2.56346	3.05891	2.56379	15.3437	2.56287	5.29957	2.56371	23.6101	2.5635	4.40645	2.56337	4.37832	2.56396	3.35884
																	2.56479	3.01933	2.56512	14.9999	2.56421	5.25141	2.56504	23.1977	2.56483	4.35448	2.56471	4.32348	2.56529	3.31259
																	2.56612	2.97976	2.56646	14.6604	2.56554	5.19943	2.56637	22.7861	2.56617	4.30012	2.56604	4.26626	2.56662	3.2649
																	2.56746	2.93922	2.56779	14.3261	2.56687	5.14364	2.56771	22.3756	2.5675	4.24385	2.56737	4.20618	2.56796	3.21579
																	2.56879	2.89774	2.56912	13.9971	2.56821	5.08404	2.56904	21.9665	2.56883	4.18568	2.56871	4.14419	2.56929	3.16572
																	2.57012	2.85435	2.57046	13.6728	2.56954	5.02157	2.57037	21.5602	2.57017	4.1256	2.57004	4.0803	2.57062	3.11518
																	2.57146	2.81	2.57179	13.3538	2.57087	4.95768	2.57171	21.1563	2.5715	4.06313	2.57137	4.01449	2.57196	3.0632
																	2.57279	2.76423	2.57312	13.041	2.57221	4.89187	2.57304	20.7553	2.57283	3.99923	2.57271	3.94726	2.57329	3.0098
																	2.57412	2.71702	2.57446	12.7349	2.57354	4.82512	2.57437	20.3567	2.57417	3.93438	2.57404	3.87907	2.57462	2.95591
																	2.57546	2.66886	2.57579	12.4335	2.57487	4.75693	2.57571	19.9604	2.5755	3.86858	2.57537	3.80993	2.57596	2.9006
																	2.57679	2.6207	2.57712	12.1384	2.57621	4.68731	2.57704	19.567	2.57683	3.8023	2.57671	3.73983	2.57729	2.84481
																	2.57812	2.57206	2.57846	11.8494	2.57754	4.61674	2.57837	19.1755	2.57817	3.73507	2.57804	3.66879	2.57862	2.78854
																	2.57946	2.52295	2.57979	11.5662	2.57887	4.54521	2.57971	18.7874	2.5795	3.66688	2.57937	3.59774	2.57996	2.73228
																	2.58079	2.47431	2.58112	11.2877	2.58021	4.47178	2.58104	18.4026	2.58083	3.59821	2.58071	3.52621	2.58129	2.67553
																	2.58212	2.42615	2.58246	11.014	2.58154	4.39835	2.58237	18.0216	2.58217	3.52907	2.58204	3.45469	2.58262	2.61927
																	2.58346	2.37846	2.58379	10.7465	2.58287	4.32491	2.58371	17.6454	2.5835	3.45945	2.58337	3.38316	2.58396	2.56205
																	2.58479	2.33078	2.58512	10.4856	2.58421	4.251	2.58504	17.2739	2.58483	3.38936	2.58471	3.31211	2.58529	2.5053
																	2.58612	2.28357	2.58646	10.231	2.58554	4.17709	2.58637	16.9067	2.58617	3.31974	2.58604	3.24011	2.58662	2.44808
																	2.58746	2.23684	2.58779	9.98068	2.58687	4.10223	2.58771	16.5434	2.5875	3.25108	2.58737	3.16763	2.58796	2.39086
																	2.58879	2.19059	2.58912	9.73511	2.58821	4.02737	2.58904	16.1848	2.58883	3.18241	2.58871	3.09563	2.58929	2.33412
																	2.59012	2.14386	2.59046	9.49478	2.58954	3.9525	2.59037	15.8305	2.59017	3.11375	2.59004	3.02458	2.59062	2.27785
																	2.59146	2.09761	2.59179	9.26018	2.59087	3.87764	2.59171	15.4815	2.5915	3.04604	2.59137	2.95448	2.59196	2.22206
																	2.59279	2.05231	2.59312	9.03034	2.59221	3.80325	2.59304	15.1377	2.59283	2.98023	2.59271	2.8863	2.59329	2.16627
																	2.59412	2.00796	2.59446	8.80575	2.59354	3.72887	2.59437	14.7982	2.59417	2.91443	2.59404	2.81906	2.59462	2.11096
																	2.59546	1.96457	2.59579	8.58641	2.59487	3.65496	2.59571	14.4634	2.5955	2.8491	2.59537	2.75278	2.59596	2.05612
																	2.59679	1.92213	2.59712	8.37278	2.59621	3.582	2.59704	14.1335	2.59683	2.78425	2.59671	2.68698	2.59729	2.00129
																	2.59812	1.88017	2.59846	8.16441	2.59754	3.50952	2.59837	13.8083	2.59817	2.72083	2.59804	2.62165	2.59862	1.94645
																	2.59946	1.83916	2.59979	7.96032	2.59887	3.43847	2.59971	13.4883	2.5995	2.65789	2.59937	2.55775	2.59996	1.89304
																	2.60079	1.79863	2.60112	7.761	2.60021	3.3679	2.60104	13.1731	2.60083	2.59542	2.60071	2.49434	2.60129	1.84059
																	2.60212	1.7581	2.60246	7.56598	2.60154	3.29828	2.60237	12.8641	2.60217	2.53391	2.60204	2.43187	2.60262	1.78957
																	2.60346	1.71804	2.60379	7.37572	2.60287	3.23057	2.60371	12.5608	2.6035	2.47335	2.60337	2.37131	2.60396	1.73998
																	2.60479	1.67942	2.60512	7.19023	2.60421	3.16381	2.60504	12.2638	2.60483	2.41518	2.60471	2.31171	2.60529	1.6923
																	2.60612	1.64175	2.60646	7.00998	2.60554	3.09753	2.60637	11.9734	2.60617	2.35844	2.60604	2.25306	2.60662	1.64604
																	2.60746	1.60551	2.60779	6.83546	2.60687	3.03221	2.60771	11.6882	2.6075	2.30265	2.60737	2.19584	2.60796	1.6017
																	2.60879	1.57022	2.60912	6.66523	2.60821	2.96783	2.60904	11.4098	2.60883	2.24829	2.60871	2.13957	2.60929	1.5583
																	2.61012	1.53589	2.61046	6.50024	2.60954	2.90489	2.61037	11.137	2.61017	2.19584	2.61004	2.08521	2.61062	1.51587
																	2.61146	1.50204	2.61179	6.3405	2.61087	2.84433	2.61171	10.8705	2.6115	2.14577	2.61137	2.03228	2.61196	1.47343
																	2.61279	1.46818	2.61312	6.18505	2.61221	2.78568	2.61304	10.6096	2.61283	2.09618	2.61271	1.98126	2.61329	1.43242
																	2.61412	1.43576	2.61446	6.0339	2.61354	2.72989	2.61437	10.354	2.61417	2.04849	2.61404	1.93167	2.61462	1.39141
																	2.61546	1.40381	2.61579	5.88655	2.61487	2.67601	2.61571	10.1037	2.6155	2.00224	2.61537	1.88351	2.61596	1.35088
																	2.61679	1.37377	2.61712	5.7435	2.61621	2.62451	2.61704	9.85909	2.61683	1.95694	2.61671	1.8363	2.61729	1.3113
																	2.61812	1.3442	2.61846	5.60427	2.61754	2.5754	2.61837	9.61971	2.61817	1.91259	2.61804	1.791	2.61862	1.27316
																	2.61946	1.31655	2.61979	5.46837	2.61887	2.52771	2.61971	9.38559	2.6195	1.86968	2.61937	1.74618	2.61996	1.23644
																	2.62079	1.28984	2.62112	5.33628	2.62021	2.48146	2.62104	9.15623	2.62083	1.82819	2.62071	1.70183	2.62129	1.20163
																	2.62212	1.26362	2.62246	5.20706	2.62154	2.43616	2.62237	8.93211	2.62217	1.78814	2.62204	1.65939	2.62262	1.16825
																	2.62346	1.23882	2.62379	5.08213	2.62287	2.39277	2.62371	8.71229	2.6235	1.74952	2.62337	1.61743	2.62396	1.13678
																	2.62479	1.2145	2.62512	4.96054	2.62421	2.35033	2.62504	8.49771	2.62483	1.71185	2.62471	1.57738	2.62529	1.10626
																	2.62612	1.19162	2.62646	4.84419	2.62554	2.30885	2.62637	8.28791	2.62617	1.67513	2.62604	1.53875	2.62662	1.07622
																	2.62746	1.16873	2.62779	4.73166	2.62687	2.26831	2.62771	8.08239	2.6275	1.63984	2.62737	1.50251	2.62796	1.04761
																	2.62879	1.14679	2.62912	4.62198	2.62821	2.22921	2.62904	7.88164	2.62883	1.60551	2.62871	1.46818	2.62929	1.01948
																	2.63012	1.12534	2.63046	4.51612	2.62954	2.19202	2.63037	7.68566	2.63017	1.57261	2.63004	1.43528	2.63062	0.991821
																	2.63146	1.10435	2.63179	4.41313	2.63087	2.15626	2.63171	7.49397	2.6315	1.54114	2.63137	1.40381	2.63196	0.965118
																	2.63279	1.0848	2.63312	4.31299	2.63221	2.1224	2.63304	7.30801	2.63283	1.51062	2.63271	1.37329	2.63329	0.939369
																	2.63412	1.06573	2.63446	4.21572	2.63354	2.09093	2.63437	7.12729	2.63417	1.48153	2.63404	1.3442	2.63462	0.915051
																	2.63546	1.04809	2.63579	4.1213	2.63487	2.06089	2.63571	6.95181	2.6355	1.4534	2.63537	1.31512	2.63596	0.892162
																	2.63679	1.03045	2.63712	4.02927	2.63621	2.0318	2.63704	6.7811	2.63683	1.42622	2.63671	1.28555	2.63729	0.869751
																	2.63812	1.01376	2.63846	3.94058	2.63754	2.00272	2.63837	6.61564	2.63817	1.39952	2.63804	1.25694	2.63862	0.84877
																	2.63946	0.997543	2.63979	3.85523	2.63887	1.97458	2.63971	6.45447	2.6395	1.37377	2.63937	1.22976	2.63996	0.828743
																	2.64079	0.981808	2.64112	3.77226	2.64021	1.94693	2.64104	6.29711	2.64083	1.34945	2.64071	1.20401	2.64129	0.809669
																	2.64212	0.966549	2.64246	3.69215	2.64154	1.9207	2.64237	6.14309	2.64217	1.32656	2.64204	1.18017	2.64262	0.790596
																	2.64346	0.951767	2.64379	3.61443	2.64287	1.8959	2.64371	5.99337	2.6435	1.30463	2.64337	1.15824	2.64396	0.771523
																	2.64479	0.937939	2.64512	3.53956	2.64421	1.87302	2.64504	5.84745	2.64483	1.28269	2.64471	1.13773	2.64529	0.752449
																	2.64612	0.92411	2.64646	3.46661	2.64554	1.85156	2.64637	5.70631	2.64617	1.26076	2.64604	1.11771	2.64662	0.733852
																	2.64746	0.910759	2.64779	3.39651	2.64687	1.83201	2.64771	5.56898	2.6475	1.23978	2.64737	1.09816	2.64796	0.715733
																	2.64879	0.897884	2.64912	3.32785	2.64821	1.81389	2.64904	5.43547	2.64883	1.21975	2.64871	1.07956	2.64929	0.69809
																	2.65012	0.885487	2.65046	3.26109	2.64954	1.7972	2.65037	5.30672	2.65017	1.20068	2.65004	1.06049	2.65062	0.6814
																	2.65146	0.874043	2.65179	3.19576	2.65087	1.78146	2.65171	5.18131	2.6515	1.18303	2.65137	1.04189	2.65196	0.666142
																	2.65279	0.863552	2.65312	3.13187	2.65221	1.76668	2.65304	5.05877	2.65283	1.16634	2.65271	1.02377	2.65329	0.651836
																	2.65412	0.854015	2.65446	3.06988	2.65354	1.75381	2.65437	4.93956	2.65417	1.15061	2.65404	1.00756	2.65462	0.638485
																	2.65546	0.844002	2.65579	3.00884	2.65487	1.74141	2.65571	4.82273	2.6555	1.13535	2.65537	0.992298	2.65596	0.62561
																	2.65679	0.835419	2.65712	2.94924	2.65621	1.72949	2.65704	4.70924	2.65683	1.12057	2.65671	0.977516	2.65729	0.613213
																	2.65812	0.826836	2.65846	2.89059	2.65754	1.71757	2.65837	4.59909	2.65817	1.10626	2.65804	0.962257	2.65862	0.600338
																	2.65946	0.818253	2.65979	2.83384	2.65887	1.70612	2.65971	4.49228	2.6595	1.09291	2.65937	0.947475	2.65996	0.58794
																	2.66079	0.810146	2.66112	2.77853	2.66021	1.69611	2.66104	4.38976	2.66083	1.08051	2.66071	0.93317	2.66129	0.575542
																	2.66212	0.802517	2.66246	2.72512	2.66154	1.6861	2.66237	4.29058	2.66217	1.06812	2.66204	0.918865	2.66262	0.563622
																	2.66346	0.795364	2.66379	2.67363	2.66287	1.67704	2.66371	4.19426	2.6635	1.05619	2.66337	0.905991	2.66396	0.552654
[truncated: 1,002 more rows]

## Sheet: Fig1c
Time [s]	Data [RU]	Fit [RU]
-59.96	-0.180099	0
-59.86	-0.1801	0
-59.76	-0.187134	0
-59.66	-0.176971	0
-59.56	-0.18869	0
-59.46	-0.19104	0
-59.36	-0.180878	0
-59.26	-0.182449	0
-59.16	-0.184784	0
-59.06	-0.175415	0
-58.96	-0.165253	0
-58.86	-0.172287	0
-58.76	-0.176971	0
-58.66	-0.179321	0
-58.56	-0.184006	0
-58.46	-0.176193	0
-58.36	-0.176193	0
-58.26	-0.180878	0
-58.16	-0.179321	0
-58.06	-0.179321	0
-57.96	-0.169159	0
-57.86	-0.176193	0
-57.76	-0.184006	0
-57.66	-0.179321	0
-57.56	-0.169159	0
-57.46	-0.176193	0
-57.36	-0.174637	0
-57.26	-0.172287	0
-57.16	-0.162125	0
-57.06	-0.164475	0
-56.96	-0.15979	0
-56.86	-0.163696	0
-56.76	-0.18869	0
-56.66	-0.172287	0
-56.56	-0.172287	0
-56.46	-0.180099	0
-56.36	-0.18869	0
-56.26	-0.171509	0
-56.16	-0.148071	0
-56.06	-0.142594	0
-55.96	-0.140259	0
-55.86	-0.148071	0
-55.76	-0.141815	0
-55.66	-0.148071	0
-55.56	-0.162124	0
-55.46	-0.174637	0
-55.36	-0.172287	0
-55.26	-0.165253	0
-55.16	-0.179321	0
-55.06	-0.169159	0
-54.96	-0.176193	0
-54.86	-0.172287	0
-54.76	-0.172287	0
-54.66	-0.164474	0
-54.56	-0.164475	0
-54.46	-0.161346	0
-54.36	-0.167602	0
-54.26	-0.167603	0
-54.16	-0.15744	0
-54.06	-0.152756	0
-53.96	-0.164474	0
-53.86	-0.149628	0
-53.76	-0.144943	0
-53.66	-0.140259	0
-53.56	-0.136353	0
-53.46	-0.136353	0
-53.36	-0.137909	0
-53.26	-0.137909	0
-53.16	-0.155884	0
-53.06	-0.197289	0
-52.96	-0.241043	0
-52.86	-0.254318	0
-52.76	-0.250412	0
-52.66	-0.255096	0
-52.56	-0.269943	0
-52.46	-0.25354	0
-52.36	-0.259789	0
-52.26	-0.348843	0
-52.16	-0.379317	0
-52.06	-0.461349	0
-51.96	-0.589478	0
-51.86	-1.06291	0
-51.76	-1.01057	0
-51.66	-0.172319	0
-51.56	-0.0277557	0
-51.46	0.353493	0
-51.36	0.736305	0
-51.26	1.43631	0
-51.16	1.33475	0
-51.06	0.386307	0
-50.96	-0.0519714	0
-50.86	-0.50666	0
-50.76	-0.625409	0
-50.66	-0.609006	0
-50.56	-0.545731	0
-50.46	-0.441032	0
-50.36	-0.42775	0
-50.26	-0.416815	0
-50.16	-0.391814	0
-50.06	-0.37854	0
-49.96	-0.352753	0
-49.86	-0.326973	0
-49.76	-0.305099	0
-49.66	-0.27385	0
-49.56	-0.259003	0
-49.46	-0.233231	0
-49.36	-0.215256	0
-49.26	-0.184006	0
-49.16	-0.164474	0
-49.06	-0.155106	0
-48.96	-0.130875	0
-48.86	-0.116821	0
-48.76	-0.105103	0
-48.66	-0.118378	0
-48.56	-0.109009	0
-48.46	-0.0988464	0
-48.36	-0.105881	0
-48.26	-0.0847934	0
-48.16	-0.0675969	0
-48.06	-0.06604	0
-47.96	-0.0754089	0
-47.86	-0.0707245	0
-47.76	-0.0754094	0
-47.66	-0.0972897	0
-47.56	-0.110565	0
-47.46	-0.109009	0
-47.36	-0.118378	0
-47.26	-0.125412	0
-47.16	-0.125412	0
-47.06	-0.125412	0
-46.96	-0.125412	0
-46.86	-0.125412	0
-46.76	-0.120728	0
-46.66	-0.110566	0
-46.56	-0.105881	0
-46.46	-0.110565	0
-46.36	-0.117599	0
-46.26	-0.112915	0
-46.16	-0.105881	0
-46.06	-0.121506	0
-45.96	-0.121506	0
-45.86	-0.121506	0
-45.76	-0.121506	0
-45.66	-0.113693	0
-45.56	-0.116821	0
-45.46	-0.121506	0
-45.36	-0.133224	0
-45.26	-0.12619	0
-45.16	-0.141036	0
-45.06	-0.136353	0
-44.96	-0.130096	0
-44.86	-0.120728	0
-44.76	-0.110566	0
-44.66	-0.116821	0
-44.56	-0.113693	0
-44.46	-0.0902557	0
-44.36	-0.0902557	0
-44.26	-0.0941619	0
-44.16	-0.0988466	0
-44.06	-0.094162	0
-43.96	-0.094162	0
-43.86	-0.105881	0
-43.76	-0.109009	0
-43.66	-0.113693	0
-43.56	-0.113693	0
-43.46	-0.101974	0
-43.36	-0.113693	0
-43.26	-0.113693	0
-43.16	-0.109009	0
-43.06	-0.101974	0
-42.96	-0.101974	0
-42.86	-0.101974	0
-42.76	-0.101974	0
-42.66	-0.0988466	0
-42.56	-0.0824432	0
-42.46	-0.0824432	0
-42.36	-0.0793152	0
-42.26	-0.06604	0
-42.16	-0.0660402	0
-42.06	-0.0832214	0
-41.96	-0.0824432	0
-41.86	-0.0824432	0
-41.76	-0.0824432	0
-41.66	-0.0793152	0
-41.56	-0.0746307	0
-41.46	-0.0777588	0
-41.36	-0.0824432	0
-41.26	-0.0824432	0
-41.16	-0.0871275	0
-41.06	-0.0894775	0
-40.96	-0.0824432	0
-40.86	-0.0746307	0
-40.76	-0.0629122	0
-40.66	-0.0465094	0
-40.56	-0.0394745	0
-40.46	-0.0605621	0
-40.36	-0.0746307	0
-40.26	-0.0777587	0
-40.16	-0.0824431	0
-40.06	-0.0871277	0
-39.96	-0.094162	0
-39.86	-0.0988464	0
-39.76	-0.120727	0
-39.66	-0.125412	0
-39.56	-0.136353	0
-39.46	-0.118378	0
-39.36	-0.118378	0
-39.26	-0.12854	0
-39.16	-0.113694	0
-39.06	-0.113693	0
-38.96	-0.110565	0
-38.86	-0.101196	0
-38.76	-0.094162	0
-38.66	-0.0988464	0
-38.56	-0.117599	0
-38.46	-0.105881	0
-38.36	-0.109009	0
-38.26	-0.113693	0
-38.16	-0.109009	0
-38.06	-0.0902557	0
-37.96	-0.101974	0
-37.86	-0.101974	0
-37.76	-0.106659	0
-37.66	-0.110565	0
-37.56	-0.105881	0
-37.46	-0.105881	0
-37.36	-0.109009	0
-37.26	-0.105881	0
-37.16	-0.113693	0
-37.06	-0.105881	0
-36.96	-0.113693	0
-36.86	-0.101974	0
-36.76	-0.0972903	0
-36.66	-0.106659	0
-36.56	-0.0988464	0
-36.46	-0.113693	0
-36.36	-0.113693	0
-36.26	-0.116821	0
-36.16	-0.113693	0
-36.06	-0.113693	0
-35.96	-0.109009	0
-35.86	-0.101974	0
-35.76	-0.101974	0
-35.66	-0.0902557	0
-35.56	-0.0918121	0
-35.46	-0.094162	0
-35.36	-0.094162	0
-35.26	-0.0972896	0
-35.16	-0.106659	0
-35.06	-0.113693	0
-34.96	-0.109009	0
-34.86	-0.101974	0
-34.76	-0.094162	0
-34.66	-0.094162	0
-34.56	-0.09729	0
-34.46	-0.0988464	0
-34.36	-0.0988464	0
-34.26	-0.105881	0
-34.16	-0.094162	0
-34.06	-0.0894775	0
-33.96	-0.0746307	0
-33.86	-0.0793152	0
-33.76	-0.0863495	0
-33.66	-0.0847933	0
-33.56	-0.0824432	0
-33.46	-0.0793152	0
-33.36	-0.0746307	0
-33.26	-0.062912	0
-33.16	-0.0754086	0
-33.06	-0.0777588	0
-32.96	-0.0707245	0
-32.86	-0.0824432	0
-32.76	-0.0824434	0
-32.66	-0.0746307	0
-32.56	-0.0746307	0
-32.46	-0.0699463	0
-32.36	-0.0675964	0
-32.26	-0.062912	0
-32.16	-0.0597841	0
-32.06	-0.0550995	0
-31.96	-0.0582275	0
-31.86	-0.0543214	0
-31.76	-0.0511932	0
-31.66	-0.0511932	0
-31.56	-0.0597838	0
-31.46	-0.0550995	0
-31.36	-0.0550996	0
-31.26	-0.066818	0
-31.16	-0.0621339	0
-31.06	-0.0402529	0
-30.96	-0.0355682	0
-30.86	-0.0355682	0
-30.76	-0.0386962	0
-30.66	-0.0285341	0
-30.56	-0.0269776	0
-30.46	-0.0269775	0
-30.36	-0.00822464	0
-30.26	-0.0214995	0
-30.16	-0.0238496	0
-30.06	-0.0269775	0
-29.96	-0.0199432	0
-29.86	-0.0246277	0
-29.76	-0.035568	0
-29.66	-0.0308838	0
-29.56	-0.0238496	0
-29.46	-0.0207214	0
-29.36	-0.0191652	0
-29.26	-0.0238495	0
-29.16	-0.019165	0
-29.06	-0.012131	0
-28.96	-0.00509644	0
-28.86	-0.000412166	0
-28.76	-0.00509644	0
-28.66	-0.019165	0
-28.56	-0.0152591	0
-28.46	-0.0168152	0
-28.36	-0.0121309	0
-28.26	-0.00744629	0
-28.16	-0.00509644	0
-28.06	-0.0121307	0
-27.96	-0.0121307	0
-27.86	-0.00744629	0
-27.76	-0.0199432	0
-27.66	-0.0121307	0
-27.56	-0.0136873	0
-27.46	-0.0238495	0
-27.36	-0.0191652	0
-27.26	-0.0121307	0
-27.16	-0.0121307	0
-27.06	-0.012131	0
-26.96	-0.00354004	0
-26.86	-0.00509655	0
-26.76	-0.0121307	0
-26.66	-0.0168152	0
-26.56	-0.0238495	0
-26.46	-0.0238495	0
-26.36	-0.0238495	0
-26.26	-0.0238495	0
-26.16	-0.0277557	0
-26.06	-0.0230715	0
-25.96	-0.0269775	0
-25.86	-0.0254057	0
-25.76	-0.0269775	0
-25.66	-0.031662	0
-25.56	-0.0238495	0
-25.46	-0.0238495	0
-25.36	-0.0238495	0
-25.26	-0.0285339	0
-25.16	-0.0238495	0
-25.06	-0.0238495	0
-24.96	-0.0238495	0
-24.86	-0.0269775	0
-24.76	-0.0269775	0
-24.66	-0.0246277	0
-24.56	-0.0433802	0
-24.46	-0.0433807	0
-24.36	-0.0433807	0
-24.26	-0.0402527	0
-24.16	-0.0355682	0
-24.06	-0.030884	0
-23.96	-0.0238495	0
-23.86	-0.0269775	0
-23.76	-0.0199432	0
-23.66	-0.0293121	0
-23.56	-0.0269779	0
-23.46	-0.0199432	0
-23.36	-0.0121307	0
-23.26	-0.0246277	0
-23.16	-0.019165	0
-23.06	-0.0269774	0
-22.96	-0.0363464	0
-22.86	-0.0386962	0
-22.76	-0.031662	0
-22.66	-0.0285339	0
-22.56	-0.0238497	0
-22.46	-0.031662	0
-22.36	-0.0199435	0
-22.26	-0.0285339	0
-22.16	-0.0269775	0
-22.06	-0.0191652	0
-21.96	-0.0121307	0
-21.86	-0.0121307	0
-21.76	-0.0254059	0
-21.66	-0.0355682	0
-21.56	-0.0355682	0
-21.46	-0.0340118	0
-21.36	-0.0316623	0
-21.26	-0.031662	0
-21.16	-0.0402527	0
-21.06	-0.0386965	0
-20.96	-0.0433807	0
-20.86	-0.0433807	0
-20.76	-0.0269775	0
-20.66	-0.0168152	0
-20.56	-0.0168154	0
-20.46	-0.031662	0
-20.36	-0.031662	0
-20.26	-0.031662	0
-20.16	-0.031662	0
-20.06	-0.0269777	0
-19.96	-0.0363464	0
-19.86	-0.0402528	0
-19.76	-0.0308838	0
-19.66	-0.0386963	0
-19.56	-0.0316623	0
-19.46	-0.0449371	0
-19.36	-0.0355684	0
-19.26	-0.0340118	0
-19.16	-0.0269775	0
-19.06	-0.0293122	0
-18.96	-0.0433807	0
-18.86	-0.0386963	0
-18.76	-0.0386963	0
-18.66	-0.0332184	0
-18.56	-0.0402529	0
-18.46	-0.0550995	0
-18.36	-0.0386965	0
-18.26	-0.0465088	0
-18.16	-0.0590057	0
-18.06	-0.0511932	0
-17.96	-0.0480652	0
-17.86	-0.0550996	0
-17.76	-0.0550995	0
-17.66	-0.0418243	0
-17.56	-0.0410313	0
-17.46	-0.0418243	0
-17.36	-0.0527496	0
-17.26	-0.0550995	0
-17.16	-0.0582275	0
-17.06	-0.0465094	0
-16.96	-0.0410309	0
-16.86	-0.0347902	0
-16.76	-0.0511932	0
-16.66	-0.0558777	0
-16.56	-0.069946	0
-16.46	-0.062912	0
-16.36	-0.0629123	0
-16.26	-0.062912	0
-16.16	-0.062912	0
-16.06	-0.0644688	0
-15.96	-0.0652618	0
-15.86	-0.0597845	0
-15.76	-0.0582275	0
-15.66	-0.0675964	0
-15.56	-0.0660405	0
-15.46	-0.0754089	0
-15.36	-0.077759	0
-15.26	-0.0761871	0
-15.16	-0.0769806	0
-15.06	-0.0839997	0
-14.96	-0.109009	0
-14.86	-0.0941622	0
-14.76	-0.0855713	0
-14.66	-0.0949402	0
-14.56	-0.101974	0
-14.46	-0.094162	0
-14.36	-0.094162	0
-14.26	-0.101974	0
-14.16	-0.101974	0
-14.06	-0.09729	0
-13.96	-0.0902557	0
-13.86	-0.0902557	0
-13.76	-0.0902557	0
-13.66	-0.0902557	0
-13.56	-0.0839998	0
-13.46	-0.0746307	0
-13.36	-0.0777587	0
-13.26	-0.0707245	0
-13.16	-0.062912	0
-13.06	-0.0582275	0
-12.96	-0.0511932	0
-12.86	-0.0511932	0
-12.76	-0.0590057	0
-12.66	-0.0511932	0
-12.56	-0.0511932	0
-12.46	-0.0480652	0
-12.36	-0.048065	0
-12.26	-0.0550995	0
-12.16	-0.0550995	0
-12.06	-0.0550995	0
-11.96	-0.0550995	0
-11.86	-0.050415	0
-11.76	-0.0550995	0
-11.66	-0.0550995	0
-11.56	-0.0433812	0
-11.46	-0.0340118	0
-11.36	-0.0175935	0
-11.26	-0.0386963	0
-11.16	-0.0199432	0
-11.06	-0.031662	0
-10.96	-0.031662	0
-10.86	-0.0207217	0
-10.76	-0.0113525	0
-10.66	-0.00431824	0
-10.56	0.0027158	0
-10.46	-0.00431824	0
-10.36	-0.00431824	0
-10.26	0.000366211	0
-10.16	-0.00431824	0
-10.06	0.000366032	0
-9.96	0.00740051	0
-9.86	0.00271606	0
-9.76	0.012085	0
-9.66	0.0136566	0
-9.56	0.011307	0
-9.46	0.00817871	0
-9.36	0.00662231	0
-9.26	0.0113068	0
-9.16	0.015213	0
-9.06	0.015213	0
-8.96	0.0269318	0
-8.86	0.0198979	0
-8.76	0.0198975	0
-8.66	0.030838	0
-8.56	0.0191193	0
-8.46	0.0222473	0
-8.36	0.0183409	0
-8.26	0.02771	0
-8.16	0.0347443	0
-8.06	0.0464626	0
-7.96	0.0417786	0
-7.86	0.031616	0
-7.76	0.046463	0
-7.66	0.0511475	0
-7.56	0.0581809	0
-7.46	0.0581818	0
-7.36	0.0534973	0
-7.26	0.05896	0
-7.16	0.0659943	0
-7.06	0.0581815	0
-6.96	0.046463	0
-6.86	0.0534967	0
-6.76	0.0534973	0
-6.66	0.02771	0
-6.56	0.0425562	0
-6.46	0.0230255	0
-6.36	0.000365406	0
-6.26	0.0269318	0
-6.16	0.0269318	0
-6.06	0.041778	0
-5.96	0.0394287	0
-5.86	0.0511468	0
-5.76	0.112091	0
-5.66	0.131622	0
-5.56	0.129272	0
-5.46	0.155838	0
-5.36	0.159744	0
-5.26	0.18396	0
-5.16	0.185532	0
-5.06	0.1949	0
-4.96	0.188644	0
-4.86	0.172241	0
-4.76	0.225372	0
-4.66	0.205063	0
-4.56	0.215988	0
-4.46	0.209747	0
-4.36	0.211304	0
-4.26	0.194122	0
-4.16	0.180054	0
-4.06	0.173813	0
-3.96	0.180054	0
-3.86	0.187866	0
-3.76	0.206619	0
-3.66	0.205841	0
-3.56	0.22615	0
-3.46	0.230835	0
-3.36	0.218339	0
-3.26	0.223022	0
-3.16	0.225372	0
-3.06	0.252716	0
-2.96	0.237869	0
-2.86	0.214433	0
-2.76	0.214432	0
-2.66	0.206619	0
-2.56	0.172242	0
-2.46	0.148026	0
-2.36	0.143341	0
-2.26	0.144897	0
-2.16	0.143341	0
-2.06	0.136307	0
-1.96	0.15271	0
-1.86	0.155838	0
-1.76	0.179276	0
-1.66	0.164429	0
-1.56	0.178498	0
-1.46	0.115997	0
-1.36	0.100373	0
-1.26	0.0816193	0
-1.16	0.063652	0
-1.06	0.0534974	0
-0.959999	0.0347443	0
-0.860001	0.00349453	0
-0.759998	-0.0121307	0
-0.66	-0.00431824	0
-0.560001	0.0152106	0
-0.459999	0.0738068	0
-0.360001	0.0941147	0
-0.259998	0.105843	0
-0.16	0.119896	0
-0.0600014	0.124587	0
0.0400009	0.175369	0.8182
0.139999	0.191774	0.829314
0.240002	0.262871	0.840423
0.34	0.276932	0.851527
0.439999	0.412079	0.862625
0.540001	0.223808	0.873718
0.639999	-0.220707	0.884806
0.740002	-0.599632	0.895888
0.84	-0.627762	0.906965
0.939999	-0.766029	0.918037
1.04	-0.660568	0.929103
1.14	-0.510568	0.940164
1.24	-0.418381	0.95122
1.34	-0.272285	0.962271
1.44	-0.220725	0.973316
1.54	-0.116035	0.984356
1.64	-0.0230642	0.99539
1.74	-0.00978851	1.00642
1.84	0.016777	1.01744
1.94	0.0714647	1.02846
2.04	0.114433	1.03948
2.14	0.172249	1.05048
2.24	0.215988	1.06149
2.34	0.284744	1.07248
2.44	0.344902	1.08348
2.54	0.410522	1.09446
2.64	0.446458	1.10544
2.74	0.484741	1.11642
2.84	0.531624	1.12739
2.94	0.594116	1.13835
3.04	0.622239	1.14931
3.14	0.640213	1.16027
3.24	0.683182	1.17122
3.34	0.691772	1.18216
3.44	0.734741	1.1931
3.54	0.753495	1.20403
3.64	0.769119	1.21496
3.74	0.826149	1.22589
3.84	0.838654	1.2368
3.94	0.859741	1.24771
4.04	0.877717	1.25862
4.14	0.875366	1.26952
4.24	0.903496	1.28042
4.34	0.912872	1.29131
4.44	0.918335	1.30219
4.54	0.941773	1.31307
4.64	0.962875	1.32395
4.74	0.984741	1.33482
4.84	1.0199	1.34568
4.94	1.04411	1.35654
5.04	1.05818	1.36739
5.14	1.08084	1.37824
5.24	1.09334	1.38908
5.34	1.10661	1.39992
5.44	1.1199	1.41075
5.54	1.14412	1.42158
5.64	1.16052	1.4324
5.74	1.1949	1.44322
5.84	1.20662	1.45403
5.94	1.22147	1.46483
6.04	1.22771	1.47563
6.14	1.241	1.48643
6.24	1.23396	1.49721
6.34	1.25037	1.508
6.44	1.26521	1.51878
6.54	1.28474	1.52955
6.64	1.28162	1.54032
6.74	1.30428	1.55108
6.84	1.31287	1.56183
6.94	1.31522	1.57259
7.04	1.32381	1.58333
7.14	1.34021	1.59407
7.24	1.35896	1.60481
7.34	1.37459	1.61554
7.44	1.38631	1.62626
7.54	1.39099	1.63698
7.64	1.41287	1.64769
7.74	1.43005	1.6584
7.84	1.43709	1.66911
7.94	1.46521	1.6798
8.04	1.45897	1.69049
8.14	1.4613	1.70118
8.24	1.47147	1.71186
8.34	1.48552	1.72254
8.44	1.48318	1.73321
8.54	1.50349	1.74388
8.64	1.51834	1.75454
8.74	1.55115	1.76519
8.84	1.57381	1.77584
8.94	1.58708	1.78648
9.04	1.59647	1.79712
9.14	1.60896	1.80775
9.24	1.60896	1.81838
9.34	1.61209	1.829
9.44	1.62928	1.83962
9.54	1.65662	1.85023
9.64	1.65115	1.86084
9.74	1.66756	1.87144
9.84	1.67537	1.88203
9.94	1.70349	1.89262
10.04	1.71678	1.90321
10.14	1.71912	1.91379
10.24	1.75272	1.92436
10.34	1.75818	1.93493
10.44	1.78943	1.94549
10.54	1.81131	1.95605
10.64	1.82536	1.9666
10.74	1.84959	1.97715
10.84	1.85974	1.98769
10.94	1.86209	1.99823
11.04	1.87459	2.00876
11.14	1.88786	2.01928
11.24	1.90819	2.0298
11.34	1.93005	2.04032
11.44	1.95349	2.05082
11.54	1.95897	2.06133
11.64	1.97615	2.07183
11.74	1.97771	2.08232
11.84	1.99803	2.09281
11.94	2.01677	2.10329
12.04	2.02928	2.11376
12.14	2.04411	2.12424
12.24	2.06522	2.1347
12.34	2.07303	2.14516
12.44	2.09021	2.15562
12.54	2.10741	2.16606
12.64	2.12614	2.17651
12.74	2.13631	2.18695
12.84	2.16756	2.19738
12.94	2.1824	2.20781
13.04	2.20349	2.21823
13.14	2.20193	2.22865
13.24	2.2113	2.23906
13.34	2.23318	2.24947
13.44	2.23787	2.25987
13.54	2.23787	2.27026
13.64	2.25896	2.28065
13.74	2.27225	2.29104
13.84	2.28709	2.30141
13.94	2.29411	2.31179
14.04	2.31522	2.32216
14.14	2.30428	2.33252
14.24	2.31755	2.34288
14.34	2.32146	2.35323
14.44	2.33708	2.36357
14.54	2.34569	2.37391
14.64	2.35661	2.38425
14.74	2.37381	2.39458
14.84	2.37849	2.40491
14.94	2.39334	2.41522
15.04	2.39412	2.42554
15.14	2.41911	2.43585
15.24	2.43944	2.44615
15.34	2.44646	2.45645
15.44	2.47069	2.46674
15.54	2.47302	2.47703
15.64	2.48006	2.48731
15.74	2.48318	2.49758
15.84	2.50037	2.50785
15.94	2.51443	2.51812
16.04	2.52693	2.52838
16.14	2.53865	2.53863
16.24	2.5363	2.54888
16.34	2.56053	2.55912
16.44	2.57458	2.56936
16.54	2.57616	2.57959
16.64	2.59489	2.58982
16.74	2.616	2.60004
16.84	2.62381	2.61026
16.94	2.62614	2.62047
17.04	2.64802	2.63067
17.14	2.666	2.64088
17.24	2.68864	2.65107
17.34	2.70897	2.66126
17.44	2.72771	2.67144
17.54	2.74803	2.68162
17.64	2.76208	2.69179
17.74	2.76521	2.70196
17.84	2.78474	2.71212
17.94	2.79646	2.72228
18.04	2.80818	2.73243
18.14	2.8199	2.74257
18.24	2.82771	2.75271
18.34	2.85037	2.76285
18.44	2.86833	2.77298
18.54	2.88553	2.7831
18.64	2.88162	2.79322
18.74	2.91052	2.80333
18.84	2.93553	2.81344
18.94	2.94646	2.82354
19.04	2.95662	2.83363
19.14	2.97615	2.84373
19.24	2.99568	2.85381
19.34	3.01443	2.86389
19.44	3.02693	2.87397
19.54	3.03474	2.88403
19.64	3.05428	2.8941
19.74	3.07927	2.90416
19.84	3.08788	2.91421
19.94	3.10193	2.92426
20.04	3.11209	2.9343
20.14	3.13786	2.94433
20.24	3.14334	2.95436
20.34	3.15584	2.96439
20.44	3.16287	2.97441
20.54	3.17459	2.98442
20.64	3.18864	2.99443
20.74	3.19881	3.00444
20.84	3.21678	3.01443
20.94	3.23552	3.02443
21.04	3.24803	3.03441
21.14	3.26208	3.0444
21.24	3.27693	3.05437
21.34	3.28865	3.06434
21.44	3.30818	3.07431
21.54	3.32302	3.08427
21.64	3.32927	3.09422
21.74	3.34647	3.10417
21.84	3.34724	3.11411
21.94	3.36678	3.12405
22.04	3.36678	3.13399
22.14	3.37459	3.14391
22.24	3.38161	3.15383
22.34	3.40739	3.16375
22.44	3.41287	3.17366
22.54	3.41287	3.18357
22.64	3.42537	3.19347
22.74	3.44099	3.20336
22.84	3.43709	3.21325
22.94	3.45662	3.22313
23.04	3.46521	3.23301
23.14	3.47537	3.24288
23.24	3.48083	3.25275
23.34	3.49959	3.26261
23.44	3.48787	3.27247
23.54	3.50584	3.28232
23.64	3.51208	3.29216
23.74	3.52693	3.302
23.84	3.54646	3.31184
23.94	3.54333	3.32166
24.04	3.55663	3.33149
24.14	3.56755	3.34131
24.24	3.57616	3.35112
24.34	3.5824	3.36092
24.44	3.59724	3.37073
24.54	3.59256	3.38052
24.64	3.60193	3.39031
24.74	3.61209	3.4001
24.84	3.62849	3.40988
24.94	3.62459	3.41965
25.04	3.65271	3.42942
25.14	3.66287	3.43918
25.24	3.67224	3.44894
25.34	3.67224	3.45869
25.44	3.68944	3.46844
25.54	3.68709	3.47818
25.64	3.71365	3.48791
25.74	3.71599	3.49764
25.84	3.71365	3.50737
25.94	3.72302	3.51709
26.04	3.74959	3.5268
26.14	3.75662	3.53651
26.24	3.76521	3.54621
26.34	3.78397	3.55591
26.44	3.7863	3.5656
26.54	3.78709	3.57529
26.64	3.80115	3.58497
26.74	3.8035	3.59464
26.84	3.80505	3.60431
26.94	3.80818	3.61398
27.04	3.82771	3.62364
27.14	3.84256	3.63329
27.24	3.85896	3.64294
27.34	3.85506	3.65258
27.44	3.85818	3.66222
27.54	3.87224	3.67185
27.64	3.89021	3.68148
27.74	3.91287	3.6911
27.84	3.91521	3.70071
27.94	3.93631	3.71032
28.04	3.95897	3.71992
28.14	3.9613	3.72952
28.24	3.97302	3.73912
28.34	3.99022	3.7487
28.44	3.98083	3.75829
28.54	4.00427	3.76786
28.64	3.99803	3.77743
28.74	4.0199	3.787
28.84	4.02693	3.79656
28.94	4.03474	3.80611
29.04	4.05818	3.81566
29.14	4.06131	3.82521
29.24	4.08553	3.83475
29.34	4.08943	3.84428
29.44	4.10193	3.85381
29.54	4.11209	3.86333
29.64	4.11833	3.87284
29.74	4.14568	3.88235
29.84	4.14099	3.89186
29.94	4.15271	3.90136
30.04	4.15819	3.91085
30.14	4.16052	3.92034
30.24	4.17537	3.92983
30.34	4.18709	3.9393
30.44	4.20193	3.94878
30.54	4.19177	3.95824
30.64	4.22615	3.96771
30.74	4.22693	3.97716
30.84	4.24022	3.98661
30.94	4.24568	3.99606
31.04	4.26599	4.0055
31.14	4.26443	4.01493
31.24	4.27693	4.02436
31.34	4.29333	4.03378
31.44	4.30037	4.0432
31.54	4.3199	4.05261
31.64	4.33162	4.06202
31.74	4.33788	4.07142
31.84	4.34412	4.08082
31.94	4.35428	4.09021
32.04	4.35193	4.09959
32.14	4.36522	4.10897
32.24	4.37614	4.11834
32.34	4.3949	4.12771
32.44	4.39334	4.13707
32.54	4.40193	4.14643
32.64	4.42772	4.15578
32.74	4.43005	4.16513
32.84	4.43005	4.17447
32.94	4.43944	4.18381
33.04	4.44177	4.19314
33.14	4.45349	4.20246
33.24	4.48006	4.21178
33.34	4.48318	4.22109
33.44	4.48474	4.2304
33.54	4.48319	4.2397
33.64	4.50272	4.249
33.74	4.50427	4.25829
33.84	4.50584	4.26758
33.94	4.51286	4.27686
34.04	4.53865	4.28613
34.14	4.54646	4.2954
34.24	4.5535	4.30467
34.34	4.55115	4.31393
34.44	4.57303	4.32318
34.54	4.57068	4.33243
34.64	4.57303	4.34167
34.74	4.59021	4.35091
34.84	4.60896	4.36014
34.94	4.61678	4.36936
35.04	4.62381	4.37858
35.14	4.62146	4.3878
35.24	4.63162	4.39701
35.34	4.64568	4.40621
35.44	4.65506	4.41541
35.54	4.65975	4.4246
35.64	4.67459	4.43379
35.74	4.67537	4.44297
35.84	4.68709	4.45215
35.94	4.6949	4.46132
36.04	4.70193	4.47048
36.14	4.70115	4.47964
36.24	4.7324	4.4888
36.34	4.73006	4.49795
36.44	4.741	4.50709
36.54	4.74255	4.51623
36.64	4.74568	4.52536
36.74	4.7574	4.53449
36.84	4.76521	4.54361
36.94	4.77224	4.55272
37.04	4.77771	4.56183
37.14	4.80037	4.57094
37.24	4.78865	4.58004
37.34	4.79646	4.58913
37.44	4.80428	4.59822
37.54	4.82303	4.6073
37.64	4.83708	4.61638
37.74	4.84959	4.62545
37.84	4.87146	4.63452
37.94	4.87849	4.64358
38.04	4.90115	4.65264
38.14	4.8949	4.66169
38.24	4.90819	4.67073
38.34	4.91052	4.67977
38.44	4.90974	4.68881
38.54	4.90584	4.69783
38.64	4.91443	4.70686
38.74	4.91286	4.71587
38.84	4.91756	4.72489
38.94	4.93709	4.73389
39.04	4.93396	4.74289
39.14	4.95193	4.75189
39.24	4.95349	4.76088
39.34	4.95897	4.76986
39.44	4.98083	4.77884
39.54	4.98787	4.78781
39.64	4.991	4.79678
39.74	5.00427	4.80575
39.84	5.01912	4.8147
39.94	5.02225	4.82365
40.04	5.01677	4.8326
40.14	5.02928	4.84154
40.24	5.03474	4.85048
40.34	5.04646	4.85941
40.44	5.05505	4.86833
40.54	5.06131	4.87725
40.64	5.07458	4.88616
40.74	5.08943	4.89507
40.84	5.09256	4.90397
40.94	5.08553	4.91287
41.04	5.10506	4.92176
41.14	5.11365	4.93065
41.24	5.12694	4.93953
41.34	5.13396	4.9484
41.44	5.13553	4.95727
41.54	5.13318	4.96613
41.64	5.15819	4.97499
41.74	5.16443	4.98385
41.84	5.17068	4.99269
41.94	5.18396	5.00154
42.04	5.18709	5.01037
42.14	5.19568	5.0192
42.24	5.19725	5.02803
42.34	5.20662	5.03685
42.44	5.21443	5.04566
42.54	5.23083	5.05447
42.64	5.23474	5.06328
42.74	5.23631	5.07208
42.84	5.2574	5.08087
42.94	5.26208	5.08966
43.04	5.26912	5.09844
43.14	5.25975	5.10722
43.24	5.26677	5.11599
43.34	5.28865	5.12475
43.44	5.29568	5.13351
43.54	5.29646	5.14227
43.64	5.3035	5.15102
43.74	5.31755	5.15976
43.84	5.32303	5.1685
43.94	5.32303	5.17723
44.04	5.3324	5.18596
44.14	5.36678	5.19468
44.24	5.36678	5.2034
44.34	5.37849	5.21211
44.44	5.38162	5.22081
44.54	5.39099	5.22951
44.64	5.41756	5.23821
44.74	5.40974	5.2469
44.84	5.42068	5.25558
44.94	5.43396	5.26426
45.04	5.4324	5.27293
45.14	5.4449	5.2816
45.24	5.4613	5.29026
45.34	5.47537	5.29892
45.44	5.48787	5.30757
45.54	5.49568	5.31621
45.64	5.50349	5.32485
45.74	5.51912	5.33349
45.84	5.52693	5.34212
45.94	5.53865	5.35074
46.04	5.55974	5.35936
46.14	5.56834	5.36797
46.24	5.57458	5.37658
46.34	5.58788	5.38518
46.44	5.59489	5.39378
46.54	5.60428	5.40237
46.64	5.61365	5.41095
46.74	5.6324	5.41953
46.84	5.63162	5.42811
46.94	5.65584	5.43668
47.04	5.66756	5.44524
47.14	5.67928	5.4538
47.24	5.69412	5.46235
47.34	5.69646	5.4709
47.44	5.71053	5.47944
47.54	5.7285	5.48798
47.64	5.73552	5.49651
47.74	5.74803	5.50503
47.84	5.75427	5.51355
47.94	5.75272	5.52207
48.04	5.75662	5.53058
48.14	5.77458	5.53908
48.24	5.79646	5.54758
48.34	5.8199	5.55607
48.44	5.81131	5.56456
48.54	5.82536	5.57304
48.64	5.83006	5.58152
48.74	5.83553	5.58999
48.84	5.85193	5.59846
48.94	5.85741	5.60692
49.04	5.86833	5.61537
49.14	5.87849	5.62382
49.24	5.8949	5.63226
49.34	5.90038	5.6407
49.44	5.90271	5.64914
49.54	5.91756	5.65756
49.64	5.92068	5.66599
49.74	5.93318	5.6744
49.84	5.94881	5.68281
49.94	5.95662	5.69122
50.04	5.95349	5.69962
50.14	5.95897	5.70802
50.24	5.96599	5.71641
50.34	5.98006	5.72479
50.44	5.9949	5.73317
50.54	5.98319	5.74154
50.64	5.98943	5.74991
50.74	5.9949	5.75827
50.84	5.99959	5.76663
50.94	6.0074	5.77498
51.04	6.00427	5.78333
51.14	6.00975	5.79167
51.24	6.01521	5.8
51.34	6.0238	5.80833
51.44	6.02615	5.81666
51.54	6.02693	5.82498
51.64	6.03162	5.83329
51.74	6.03865	5.8416
51.84	6.04646	5.8499
51.94	6.0699	5.8582
52.04	6.06835	5.86649
52.14	6.06599	5.87478
52.24	6.06364	5.88306
52.34	6.07693	5.89134
52.44	6.08943	5.89961
52.54	6.09255	5.90787
52.64	6.09021	5.91613
52.74	6.09724	5.92438
52.84	6.10896	5.93263
52.94	6.11678	5.94088
53.04	6.13553	5.94911
53.14	6.13318	5.95735
53.24	6.14803	5.96557
53.34	6.14647	5.9738
53.44	6.16521	5.98201
53.54	6.17146	5.99022
53.64	6.17459	5.99843
53.74	6.17537	6.00663
53.84	6.18709	6.01482
53.94	6.20349	6.02301
54.04	6.21053	6.0312
54.14	6.21678	6.03938
54.24	6.23083	6.04755
54.34	6.23318	6.05572
54.44	6.23943	6.06388
54.54	6.24803	6.07204
54.64	6.26677	6.08019
54.74	6.28397	6.08833
54.84	6.28397	6.09647
54.94	6.27693	6.10461
55.04	6.29646	6.11274
55.14	6.30505	6.12086
55.24	6.31131	6.12898
55.34	6.33084	6.1371
55.44	6.32068	6.14521
55.54	6.3324	6.15331
55.64	6.33943	6.16141
55.74	6.34569	6.1695
55.84	6.35193	6.17759
55.94	6.35896	6.18567
56.04	6.36677	6.19374
56.14	6.37927	6.20181
56.24	6.39334	6.20988
56.34	6.40271	6.21794
56.44	6.40819	6.22599
56.54	6.40739	6.23404
56.64	6.42459	6.24209
56.74	6.41756	6.25012
56.84	6.42928	6.25816
56.94	6.4324	6.26619
57.04	6.43474	6.27421
57.14	6.45193	6.28222
57.24	6.46365	6.29024
57.34	6.46599	6.29824
57.44	6.47537	6.30624
57.54	6.491	6.31424
57.64	6.491	6.32223
57.74	6.49333	6.33021
57.84	6.4949	6.33819
57.94	6.51053	6.34617
58.04	6.52458	6.35414
58.14	6.52225	6.3621
58.24	6.53162	6.37006
58.34	6.55505	6.37801
58.44	6.55663	6.38596
58.54	6.55818	6.3939
58.64	6.57927	6.40183
58.74	6.58865	6.40977
58.84	6.58084	6.41769
58.94	6.60037	6.42561
59.04	6.60661	6.43353
59.14	6.62849	6.44144
59.24	6.62849	6.44934
59.34	6.62381	6.45724
59.44	6.63553	6.46513
59.54	6.65271	6.47302
59.64	6.64803	6.4809
59.74	6.64803	6.48878
59.84	6.65584	6.49665
59.94	6.66756	6.50452
60.04	6.68709	6.51238
60.14	6.69412	6.52024
60.24	6.69177	6.52809
60.34	6.70662	6.53594
60.44	6.71365	6.54378
60.54	6.70271	6.55161
60.64	6.72771	6.55944
60.74	6.73318	6.56726
60.84	6.73787	6.57508
60.94	6.74959	6.5829
61.04	6.75272	6.5907
61.14	6.7574	6.59851
61.24	6.77693	6.6063
61.34	6.78865	6.6141
61.44	6.79333	6.62188
61.54	6.79178	6.62966
61.64	6.81131	6.63744
61.74	6.80428	6.64521
61.84	6.81755	6.65298
61.94	6.83943	6.66074
62.04	6.85428	6.66849
62.14	6.85896	6.67624
62.24	6.86678	6.68399
62.34	6.88631	6.69173
62.44	6.88162	6.69946
62.54	6.8949	6.70719
62.64	6.89803	6.71491
62.74	6.90115	6.72263
62.84	6.91052	6.73034
62.94	6.91756	6.73805
63.04	6.92928	6.74575
63.14	6.93709	6.75345
63.24	6.94881	6.76114
63.34	6.94568	6.76882
63.44	6.95897	6.7765
63.54	6.95818	6.78418
63.64	6.98318	6.79185
63.74	6.99568	6.79951
63.84	6.99803	6.80717
63.94	6.99724	6.81482
64.04	7.00272	6.82247
64.14	7.0238	6.83012
64.24	7.01912	6.83776
64.34	7.02225	6.84539
64.44	7.04333	6.85302
64.54	7.05662	6.86064
64.64	7.05896	6.86825
64.74	7.06287	6.87587
64.84	7.07303	6.88347
64.94	7.07771	6.89107
65.04	7.07771	6.89867
65.14	7.07771	6.90626
65.24	7.0863	6.91384
65.34	7.09724	6.92142
65.44	7.116	6.929
65.54	7.11678	6.93657
65.64	7.13631	6.94413
65.74	7.14803	6.95169
65.84	7.17224	6.95924
65.94	7.17537	6.96679
66.04	7.19412	6.97434
66.14	7.19177	6.98187
66.24	7.19725	6.98941
66.34	7.20349	6.99693
66.44	7.21678	7.00445
66.54	7.21912	7.01197
66.64	7.23474	7.01948
66.74	7.241	7.02699
66.84	7.23787	7.03449
66.94	7.26208	7.04198
67.04	7.28396	7.04947
67.14	7.28162	7.05696
67.24	7.28865	7.06444
67.34	7.28397	7.07191
67.44	7.29646	7.07938
67.54	7.29178	7.08685
67.64	7.29802	7.09431
67.74	7.30818	7.10176
67.84	7.32303	7.10921
67.94	7.31522	7.11665
68.04	7.32927	7.12409
68.14	7.33788	7.13152
68.24	7.34412	7.13895
68.34	7.35506	7.14637
68.44	7.35428	7.15379
68.54	7.36678	7.1612
68.64	7.37459	7.1686
68.74	7.38318	7.176
68.84	7.3949	7.1834
68.94	7.39647	7.19079
69.04	7.40271	7.19818
69.14	7.41287	7.20556
69.24	7.42224	7.21293
69.34	7.43709	7.2203
69.44	7.44022	7.22767
69.54	7.43709	7.23502
69.64	7.45662	7.24238
69.74	7.4613	7.24973
69.84	7.47459	7.25707
69.94	7.47771	7.26441
70.04	7.48319	7.27174
70.14	7.49724	7.27907
70.24	7.51756	7.28639
70.34	7.5238	7.29371
70.44	7.53709	7.30102
70.54	7.53162	7.30833
70.64	7.54568	7.31563
70.74	7.5363	7.32293
70.84	7.54178	7.33022
70.94	7.55818	7.3375
71.04	7.56599	7.34478
71.14	7.57303	7.35206
71.24	7.56599	7.35933
71.34	7.58552	7.3666
71.44	7.58553	7.37386
71.54	7.5988	7.38111
71.64	7.60428	7.38836
71.74	7.60896	7.3956
71.84	7.60896	7.40284
71.94	7.61365	7.41008
72.04	7.60741	7.41731
72.14	7.60974	7.42453
72.24	7.63553	7.43175
72.34	7.62459	7.43896
72.44	7.63631	7.44617
72.54	7.63318	7.45337
72.64	7.63631	7.46057
72.74	7.65115	7.46776
72.84	7.65974	7.47495
72.94	7.66052	7.48213
73.04	7.6824	7.48931
73.14	7.67537	7.49648
73.24	7.67224	7.50365
73.34	7.66756	7.51081
73.44	7.67772	7.51797
73.54	7.68864	7.52512
73.64	7.69412	7.53227
73.74	7.69881	7.53941
73.84	7.70662	7.54654
73.94	7.70975	7.55367
74.04	7.7113	7.5608
74.14	7.71834	7.56792
74.24	7.71834	7.57503
74.34	7.72147	7.58214
74.44	7.73552	7.58925
74.54	7.7449	7.59635
74.64	7.76053	7.60344
74.74	7.7738	7.61053
74.84	7.78084	7.61761
74.94	7.78397	7.62469
75.04	7.77693	7.63177
75.14	7.79646	7.63884
75.24	7.79334	7.6459
75.34	7.79646	7.65296
75.44	7.79881	7.66001
75.54	7.80427	7.66706
75.64	7.81755	7.6741
75.74	7.83475	7.68114
75.84	7.83708	7.68817
75.94	7.85428	7.6952
76.04	7.85428	7.70222
76.14	7.85506	7.70924
76.24	7.86677	7.71625
76.34	7.87459	7.72326
76.44	7.88162	7.73026
76.54	7.88396	7.73726
76.64	7.89021	7.74425
76.74	7.89647	7.75124
76.84	7.90584	7.75822
76.94	7.91443	7.7652
77.04	7.91287	7.77217
77.14	7.92224	7.77913
77.24	7.92927	7.78609
77.34	7.9324	7.79305
77.44	7.94177	7.8
77.54	7.95349	7.80695
77.64	7.96834	7.81389
77.74	7.97147	7.82082
77.84	7.98318	7.82775
77.94	7.98396	7.83468
78.04	7.99255	7.8416
78.14	8.0074	7.84851
78.24	8.00272	7.85542
78.34	8.0074	7.86233
78.44	8.01208	7.86923
78.54	8.02225	7.87612
78.64	8.03162	7.88301
78.74	8.03552	7.8899
78.84	8.03397	7.89678
78.94	8.04178	7.90365
79.04	8.04646	7.91052
79.14	8.05505	7.91739
79.24	8.05037	7.92424
79.34	8.0535	7.9311
79.44	8.04646	7.93795
79.54	8.05818	7.94479
79.64	8.07068	7.95163
79.74	8.08552	7.95846
79.84	8.08084	7.96529
79.94	8.07381	7.97212
80.04	8.09724	7.97894
80.14	8.10193	7.98575
80.24	8.09724	7.99256
80.34	8.10896	7.99936
80.44	8.10896	8.00616
80.54	8.11678	8.01295
80.64	8.11913	8.01974
80.74	8.11678	8.02652
80.84	8.12459	8.0333
80.94	8.13631	8.04008
81.04	8.15584	8.04684
81.14	8.15271	8.05361
81.24	8.14803	8.06037
81.34	8.16756	8.06712
81.44	8.17537	8.07387
81.54	8.17537	8.08061
81.64	8.18709	8.08735
81.74	8.1988	8.09408
81.84	8.19881	8.10081
81.94	8.18709	8.10753
82.04	8.19881	8.11425
82.14	8.20193	8.12096
82.24	8.20662	8.12767
82.34	8.21912	8.13437
82.44	8.23318	8.14107
82.54	8.23787	8.14776
82.64	8.23787	8.15445
82.74	8.25037	8.16113
82.84	8.24568	8.16781
82.94	8.26912	8.17448
83.04	8.26912	8.18115
83.14	8.26443	8.18781
83.24	8.26521	8.19447
83.34	8.27693	8.20112
83.44	8.27693	8.20777
83.54	8.28162	8.21441
83.64	8.27693	8.22105
83.74	8.28865	8.22768
83.84	8.29724	8.23431
83.94	8.29568	8.24094
84.04	8.30818	8.24755
84.14	8.3199	8.25417
84.24	8.3199	8.26077
84.34	8.32303	8.26738
84.44	8.32771	8.27397
84.54	8.32771	8.28057
84.64	8.32771	8.28715
84.74	8.33943	8.29374
84.84	8.33943	8.30032
84.94	8.34256	8.30689
85.04	8.35506	8.31346
85.14	8.35506	8.32002
85.24	8.35506	8.32658
85.34	8.35974	8.33313
85.44	8.36678	8.33968
85.54	8.36678	8.34622
85.64	8.38631	8.35276
85.74	8.39803	8.35929
85.84	8.39334	8.36582
85.94	8.38631	8.37234
86.04	8.3949	8.37886
86.14	8.39021	8.38538
86.24	8.39803	8.39188
86.34	8.39803	8.39839
86.44	8.40974	8.40489
86.54	8.41756	8.41138
86.64	8.42224	8.41787
86.74	8.44099	8.42435
86.84	8.44412	8.43083
86.94	8.43709	8.43731
87.04	8.45193	8.44377
87.14	8.45662	8.45024
87.24	8.46834	8.4567
87.34	8.47771	8.46315
87.44	8.48006	8.4696
87.54	8.49178	8.47604
87.64	8.48709	8.48248
87.74	8.48006	8.48892
87.84	8.491	8.49535
87.94	8.5074	8.50177
88.04	8.49568	8.50819
88.14	8.50818	8.51461
88.24	8.51521	8.52102
88.34	8.52693	8.52742
88.44	8.53474	8.53382
88.54	8.53474	8.54022
88.64	8.53397	8.54661
88.74	8.54178	8.55299
88.84	8.55427	8.55937
88.94	8.56209	8.56575
89.04	8.56287	8.57212
89.14	8.57068	8.57849
89.24	8.58943	8.58485
89.34	8.58943	8.5912
89.44	8.59724	8.59756
89.54	8.60428	8.6039
89.64	8.59724	8.61024
89.74	8.61678	8.61658
89.84	8.61365	8.62291
89.94	8.60896	8.62924
90.04	8.62068	8.63556
90.14	8.62849	8.64188
90.24	8.64021	8.64819
90.34	8.64803	8.6545
90.44	8.6449	8.6608
90.54	8.65506	8.6671
90.64	8.65974	8.67339
90.74	8.66756	8.67968
90.84	8.66756	8.68596
90.94	8.67928	8.69224
91.04	8.68631	8.69851
91.14	8.68709	8.70478
91.24	8.68709	8.71104
91.34	8.69881	8.7173
91.44	8.69958	8.72356
91.54	8.70193	8.72981
91.64	8.7113	8.73605
91.74	8.73005	8.74229
91.84	8.73787	8.74853
91.94	8.73787	8.75476
92.04	8.75272	8.76098
92.14	8.75427	8.7672
92.24	8.7574	8.77342
92.34	8.75272	8.77963
92.44	8.75037	8.78583
92.54	8.76912	8.79203
92.64	8.77615	8.79823
92.74	8.76912	8.80442
92.84	8.7738	8.81061
92.94	8.76912	8.81679
93.04	8.78084	8.82297
93.14	8.78865	8.82914
93.24	8.78865	8.8353
93.34	8.80037	8.84147
93.44	8.80037	8.84763
93.54	8.8035	8.85378
93.64	8.79646	8.85993
93.74	8.81599	8.86607
93.84	8.81599	8.87221
93.94	8.82068	8.87834
94.04	8.82771	8.88447
94.14	8.82771	8.89059
94.24	8.83475	8.89671
94.34	8.83553	8.90283
94.44	8.86209	8.90894
94.54	8.86677	8.91504
94.64	8.86678	8.92114
94.74	8.87146	8.92724
94.84	8.86678	8.93333
94.94	8.86209	8.93942
95.04	8.86678	8.9455
95.14	8.87459	8.95157
95.24	8.87459	8.95765
95.34	8.88318	8.96371
95.44	8.87849	8.96978
95.54	8.87849	8.97583
95.64	8.88553	8.98188
95.74	8.88631	8.98793
95.84	8.89099	8.99398
95.94	8.90974	9.00001
96.04	8.90974	9.00605
96.14	8.91756	9.01208
96.24	8.91756	9.0181
96.34	8.91756	9.02412
96.44	8.92928	9.03014
96.54	8.92459	9.03615
96.64	8.92068	9.04215
96.74	8.92224	9.04815
96.84	8.92537	9.05415
96.94	8.92537	9.06014
97.04	8.92537	9.06612
97.14	8.94177	9.07211
97.24	8.94881	9.07808
97.34	8.95193	9.08406
97.44	8.95662	9.09002
97.54	8.95349	9.09599
97.64	8.96053	9.10194
97.74	8.96834	9.1079
97.84	8.96834	9.11385
97.94	8.96834	9.11979
98.04	8.98006	9.12573
98.14	8.98787	9.13167
98.24	8.98474	9.13759
98.34	8.99178	9.14352
98.44	8.9949	9.14944
98.54	8.9949	9.15536
98.64	8.99568	9.16127
98.74	8.99568	9.16717
98.84	9.0074	9.17308
98.94	9.01053	9.17897
99.04	9.00349	9.18487
99.14	9.01208	9.19075
99.24	9.01208	9.19664
99.34	9.03084	9.20252
99.44	9.03865	9.20839
99.54	9.03709	9.21426
99.64	9.04646	9.22012
99.74	9.04333	9.22598
99.84	9.04646	9.23184
99.94	9.05818	9.23769
100.04	9.05818	9.24354
100.14	9.06599	9.24938
100.24	9.07458	9.25521
100.34	9.0699	9.26105
100.44	9.07693	9.26687
100.54	9.07771	9.2727
100.64	9.07458	9.27851
100.74	9.08162	9.28433
100.84	9.08788	9.29014
100.94	9.08553	9.29594
101.04	9.10974	9.30174
101.14	9.12459	9.30754
101.24	9.1285	9.31333
101.34	9.13162	9.31911
101.44	9.12459	9.32489
101.54	9.13786	9.33067
101.64	9.14803	9.33644
101.74	9.15974	9.34221
101.84	9.16756	9.34797
101.94	9.16287	9.35373
102.04	9.16443	9.35948
102.14	9.16756	9.36523
102.24	9.16756	9.37098
102.34	9.17459	9.37672
102.44	9.17928	9.38245
102.54	9.1824	9.38818
102.64	9.18709	9.39391
102.74	9.19177	9.39963
102.84	9.19881	9.40534
102.94	9.19099	9.41106
103.04	9.1824	9.41676
103.14	9.1949	9.42247
103.24	9.20349	9.42817
103.34	9.21052	9.43386
103.44	9.21756	9.43955
103.54	9.21834	9.44523
103.64	9.21834	9.45091
103.74	9.23006	9.45659
103.84	9.23787	9.46226
103.94	9.24568	9.46793
104.04	9.241	9.47359
104.14	9.23396	9.47925
104.24	9.24568	9.4849
104.34	9.2574	9.49055
104.44	9.25427	9.49619
104.54	9.24646	9.50183
104.64	9.2574	9.50747
104.74	9.26912	9.5131
104.84	9.26443	9.51872
104.94	9.25272	9.52434
105.04	9.2574	9.52996
105.14	9.26912	9.53557
105.24	9.26912	9.54118
105.34	9.26599	9.54678
105.44	9.27693	9.55238
105.54	9.27693	9.55797
105.64	9.28865	9.56356
105.74	9.28865	9.56915
105.84	9.28865	9.57473
105.94	9.30037	9.5803
106.04	9.3035	9.58588
106.14	9.30428	9.59144
106.24	9.29959	9.597
106.34	9.29724	9.60256
106.44	9.31599	9.60812
106.54	9.30428	9.61366
106.64	9.31599	9.61921
106.74	9.32303	9.62475
106.84	9.31599	9.63028
106.94	9.31287	9.63582
107.04	9.316	9.64134
107.14	9.32771	9.64686
107.24	9.3363	9.65238
107.34	9.33162	9.65789
107.44	9.33943	9.6634
107.54	9.33943	9.66891
107.64	9.35428	9.67441
107.74	9.34724	9.6799
107.84	9.35896	9.68539
107.94	9.36678	9.69088
108.04	9.36209	9.69636
108.14	9.36678	9.70184
108.24	9.36678	9.70731
108.34	9.37849	9.71278
108.44	9.38318	9.71824
108.54	9.37849	9.7237
108.64	9.39021	9.72916
108.74	9.39334	9.73461
108.84	9.39802	9.74005
108.94	9.39412	9.7455
109.04	9.41287	9.75093
109.14	9.39412	9.75637
109.24	9.40662	9.76179
109.34	9.42224	9.76722
109.44	9.41756	9.77264
109.54	9.44099	9.77805
109.64	9.44099	9.78346
109.74	9.45193	9.78887
109.84	9.4449	9.79427
109.94	9.45662	9.79967
110.04	9.46443	9.80506
110.14	9.46443	9.81045
110.24	9.47302	9.81584
110.34	9.48474	9.82122
110.44	9.48709	9.82659
110.54	9.48787	9.83196
110.64	9.48787	9.83733
110.74	9.48787	9.84269
110.84	9.49646	9.84805
110.94	9.50272	9.8534
111.04	9.51912	9.85875
111.14	9.52225	9.8641
111.24	9.51521	9.86944
111.34	9.52693	9.87477
111.44	9.52693	9.88011
111.54	9.52225	9.88543
111.64	9.52303	9.89076
111.74	9.53474	9.89607
111.84	9.54333	9.90139
111.94	9.53865	9.9067
112.04	9.54646	9.912
112.14	9.54646	9.91731
112.24	9.57068	9.9226
112.34	9.57303	9.9279
112.44	9.56599	9.93318
112.54	9.58943	9.93847
112.64	9.5863	9.94375
112.74	9.58162	9.94902
112.84	9.58943	9.95429
112.94	9.58943	9.95956
113.04	9.58943	9.96482
113.14	9.58943	9.97008
113.24	9.60896	9.97533
113.34	9.60896	9.98058
113.44	9.62068	9.98583
113.54	9.62068	9.99107
113.64	9.62381	9.9963
113.74	9.62146	10.0015
113.84	9.62381	10.0068
113.94	9.62849	10.012
114.04	9.62849	10.0172
114.14	9.63631	10.0224
114.24	9.63162	10.0276
114.34	9.6363	10.0328
114.44	9.64099	10.038
114.54	9.65584	10.0432
114.64	9.66756	10.0484
114.74	9.66756	10.0536
114.84	9.67459	10.0588
114.94	9.67537	10.064
115.04	9.67537	10.0692
115.14	9.68709	10.0743
115.24	9.68709	10.0795
115.34	9.6949	10.0847
115.44	9.69177	10.0898
115.54	9.68709	10.095
115.64	9.69881	10.1001
115.74	9.69412	10.1053
115.84	9.69958	10.1104
115.94	9.70662	10.1156
116.04	9.70662	10.1207
116.14	9.71834	10.1258
116.24	9.71365	10.1309
116.34	9.7113	10.1361
116.44	9.72147	10.1412
116.54	9.71443	10.1463
116.64	9.73083	10.1514
116.74	9.74959	10.1565
116.84	9.74959	10.1616
116.94	9.74959	10.1667
117.04	9.7574	10.1718
117.14	9.7574	10.1769
117.24	9.76912	10.182
117.34	9.76912	10.187
117.44	9.78084	10.1921
117.54	9.78084	10.1972
117.64	9.78865	10.2022
117.74	9.78865	10.2073
117.84	9.80037	10.2124
117.94	9.80818	10.2174
118.04	9.80818	10.2225
118.14	9.8199	10.2275
118.24	9.82458	10.2325
118.34	9.83943	10.2376
118.44	9.85115	10.2426
118.54	9.84725	10.2476
118.64	9.85428	10.2527
118.74	9.83943	10.2577
118.84	9.83943	10.2627
118.94	9.82771	10.2677
119.04	9.82771	10.2727
119.14	9.84334	10.2777
119.24	9.93317	10.2827
119.34	9.94099	10.2877
119.44	9.97615	10.2927
119.54	9.93708	10.2977
119.64	9.60036	10.3027
119.74	9.87069	10.3077
119.84	10.1387	10.3126
119.94	9.7738	10.3176
120.04	9.8894	9.4994
120.14	9.30584	9.49659
120.24	9.64485	9.49378
120.34	9.73239	9.49097
120.44	9.5785	9.48816
120.54	9.50272	9.48535
120.64	9.37302	9.48255
120.74	9.3402	9.47974
120.84	9.1121	9.47694
120.94	9.15896	9.47414
121.04	9.28396	9.47133
121.14	9.39646	9.46853
121.24	9.41991	9.46574
121.34	9.36131	9.46294
121.44	9.32693	9.46014
121.54	9.35037	9.45735
121.64	9.41286	9.45455
121.74	9.42927	9.45176
121.84	9.41288	9.44897
121.94	9.43787	9.44618
122.04	9.44803	9.44339
122.14	9.4324	9.4406
122.24	9.45349	9.43782
122.34	9.47928	9.43503
122.44	9.45193	9.43225
122.54	9.45271	9.42946
122.64	9.44881	9.42668
122.74	9.45271	9.4239
122.84	9.43631	9.42112
122.94	9.42459	9.41834
123.04	9.39724	9.41557
123.14	9.38786	9.41279
123.24	9.37302	9.41002
123.34	9.37849	9.40724
123.44	9.37459	9.40447
123.54	9.39334	9.4017
123.64	9.39568	9.39893
123.74	9.38553	9.39616
123.84	9.39021	9.39339
123.94	9.3824	9.39063
124.04	9.36678	9.38786
124.14	9.38866	9.3851
124.24	9.39567	9.38234
124.34	9.39802	9.37958
124.44	9.39803	9.37682
124.54	9.40974	9.37406
124.64	9.416	9.3713
124.74	9.41833	9.36854
124.84	9.43786	9.36579
124.94	9.4613	9.36303
125.04	9.46365	9.36028
125.14	9.46443	9.35753
125.24	9.49255	9.35478
125.34	9.5074	9.35203
125.44	9.4949	9.34928
125.54	9.49255	9.34653
125.64	9.48709	9.34379
125.74	9.46834	9.34104
125.84	9.46834	9.3383
125.94	9.46834	9.33555
126.04	9.4613	9.33281
126.14	9.46834	9.33007
126.24	9.47069	9.32733
126.34	9.44881	9.3246
126.44	9.44099	9.32186
126.54	9.43396	9.31912
126.64	9.41443	9.31639
126.74	9.41287	9.31366
126.84	9.40115	9.31093
126.94	9.38631	9.30819
127.04	9.37927	9.30547
127.14	9.38631	9.30274
127.24	9.3863	9.30001
127.34	9.36678	9.29728
127.44	9.36678	9.29456
127.54	9.35896	9.29183
127.64	9.34724	9.28911
127.74	9.35505	9.28639
127.84	9.3324	9.28367
127.94	9.34959	9.28095
128.04	9.33708	9.27823
128.14	9.32303	9.27552
128.24	9.3199	9.2728
128.34	9.32068	9.27009
128.44	9.37068	9.26737
128.54	9.39021	9.26466
128.64	9.35583	9.26195
128.74	9.30896	9.25924
128.84	9.26755	9.25653
128.94	9.29491	9.25382
129.04	9.29724	9.25112
129.14	9.36443	9.24841
129.24	9.49724	9.24571
129.34	9.39415	9.24301
129.44	9.23552	9.2403
129.54	9.29099	9.2376
129.64	9.29959	9.2349
129.74	9.32774	9.23221
129.84	9.1293	9.22951
129.94	9.22302	9.22681
130.04	9.28474	9.22412
130.14	9.31677	9.22142
130.24	9.32067	9.21873
130.34	9.31131	9.21604
130.44	9.27615	9.21335
130.54	9.32535	9.21066
130.64	9.45428	9.20797
130.74	9.46834	9.20528
130.84	9.49099	9.2026
130.94	9.44803	9.19991
131.04	9.3988	9.19723
131.14	9.39803	9.19455
131.24	9.38944	9.19187
131.34	9.4152	9.18919
131.44	9.40974	9.18651
131.54	9.39334	9.18383
131.64	9.36209	9.18115
131.74	9.32771	9.17848
131.84	9.26522	9.1758
131.94	9.20662	9.17313
132.04	9.23474	9.17046
132.14	9.29646	9.16779
132.24	9.30896	9.16512
132.34	9.32303	9.16245
132.44	9.30975	9.15978
132.54	9.29646	9.15711
132.64	9.34724	9.15445
132.74	9.40584	9.15178
132.84	9.41365	9.14912
132.94	9.30583	9.14646
133.04	9.10119	9.1438
133.14	8.70193	9.14114
133.24	9.16287	9.13848
133.34	10.0377	9.13582
133.44	9.47771	9.13316
133.54	9.69093	9.13051
133.64	9.31834	9.12785
133.74	9.11132	9.1252
133.84	9.0621	9.12255
133.94	9.04256	9.1199
134.04	9.08163	9.11725
134.14	9.10584	9.1146
134.24	9.10897	9.11195
134.34	9.1371	9.10931
134.44	9.18396	9.10666
134.54	9.23006	9.10402
134.64	9.24255	9.10137
134.74	9.23787	9.09873
134.84	9.20584	9.09609
134.94	9.15193	9.09345
135.04	9.1324	9.09081
135.14	9.13162	9.08817
135.24	9.1324	9.08554
135.34	9.14412	9.0829
135.44	9.1613	9.08027
135.54	9.18396	9.07763
135.64	9.17146	9.075
135.74	9.14568	9.07237
135.84	9.12614	9.06974
135.94	9.10428	9.06711
136.04	9.11755	9.06448
136.14	9.15584	9.06186
136.24	9.17146	9.05923
136.34	9.2113	9.05661
136.44	9.20271	9.05398
136.54	9.166	9.05136
136.64	9.14958	9.04874
136.74	9.12772	9.04612
136.84	9.10037	9.0435
136.94	9.10506	9.04088
137.04	9.0949	9.03827
137.14	9.10115	9.03565
137.24	9.10037	9.03304
137.34	9.10037	9.03042
137.44	9.09881	9.02781
137.54	9.09725	9.0252
137.64	9.10037	9.02259
137.74	9.08553	9.01998
137.84	9.08552	9.01737
137.94	9.09802	9.01476
138.04	9.10974	9.01216
138.14	9.11678	9.00955
138.24	9.11209	9.00695
138.34	9.10115	9.00435
138.44	9.07771	9.00174
138.54	9.07303	8.99914
138.64	9.05583	8.99654
138.74	9.0699	8.99395
138.84	9.06131	8.99135
138.94	9.06209	8.98875
139.04	9.07068	8.98616
139.14	9.06912	8.98356
139.24	9.07849	8.98097
139.34	9.07771	8.97838
139.44	9.08865	8.97579
139.54	9.09489	8.9732
139.64	9.10037	8.97061
139.74	9.10975	8.96802
139.84	9.12459	8.96543
[truncated: 13,485 more rows]

## Sheet: Fig1d
Data																																	Fit
7.8125		15.625		31.25		62.5		125		250		500		1000		1000		500		250		125		62.5		31.25		15.625		7.8125			7.8125		15.625		31.25		62.5		125		250		500		1000		1000
Time [s]	Data [RU]	Time [s]	Data [RU]	Time [s]	Data [RU]	Time [s]	Data [RU]	Time [s]	Data [RU]	Time [s]	Data [RU]	Time [s]	Data [RU]	Time [s]	Data [RU]	Time [s]	Data [RU]	Time [s]	Data [RU]	Time [s]	Data [RU]	Time [s]	Data [RU]	Time [s]	Data [RU]	Time [s]	Data [RU]	Time [s]	Data [RU]	Time [s]	Data [RU]		Time [s]	Fit [RU]	Time [s]	Fit [RU]	Time [s]	Fit [RU]	Time [s]	Fit [RU]	Time [s]	Fit [RU]	Time [s]	Fit [RU]	Time [s]	Fit [RU]	Time [s]	Fit [RU]	Time [s]
0.1	0.0413712	0.1	-0.0281952	0.1	0.412596	0.1	0.676103	0.1	0.637165	0.1	0.818769	0.1	0.836783	0.1	1.07258	0.1	-0.128122	0.1	0.705156	0.1	0.844598	0.1	0.955214	0.1	0.78669	0.1	0.607175	0.1	0.521843	0.1	0.242092		0.1	0	0.1	0	0.1	0	0.1	0	0.1	0	0.1	0	0.1	0	0.1	0	0.1
0.2	0.0491837	0.2	0.0108673	0.2	0.361814	0.2	0.605791	0.2	0.543415	0.2	0.857832	0.2	0.844595	0.2	0.920236	0.2	-0.108591	0.2	0.685625	0.2	0.996942	0.2	0.83412	0.2	0.72419	0.2	0.517331	0.2	0.510124	0.2	0.179592		1.10292	0	1.10041	0	1.10292	0	1.10041	0	1.10292	0	1.10292	0	1.10041	0	1.10292	0	1.10292
0.3	0.0929344	0.3	0.0358689	0.3	0.379003	0.3	0.594854	0.3	0.517635	0.3	0.818769	0.3	0.836783	0.3	0.913206	0.3	-0.037496	0.3	0.78797	0.3	1.00866	0.3	0.868494	0.3	0.737473	0.3	0.564206	0.3	0.545281	0.3	0.221		2.10583	0	2.10083	0	2.10583	0	2.10083	0	2.10583	0	2.10583	0	2.10083	0	2.10583	0	2.10583
0.4	0.0577782	0.4	0.0858681	0.4	0.408689	0.4	0.55501	0.4	0.576229	0.4	0.734396	0.4	0.793814	0.4	0.901487	0.4	-0.00937028	0.4	0.834845	0.4	0.895379	0.4	0.863028	0.4	0.72419	0.4	0.593114	0.4	0.5695	0.4	0.325687		3.10875	0	3.10124	0	3.10875	0	3.10124	0	3.10875	0	3.10875	0	3.10124	0	3.10875	0	3.10875
0.5	0.0679329	0.5	0.11946	0.5	0.443064	0.5	0.534696	0.5	0.607475	0.5	0.767206	0.5	0.76647	0.5	0.907735	0.5	0.0351587	0.5	0.863748	0.5	0.882879	0.5	0.906775	0.5	0.742939	0.5	0.621236	0.5	0.528874	0.5	0.370216		4.11167	0	4.10166	0	4.11167	0	4.10166	0	4.11167	0	4.11167	0	4.10166	0	4.11167	0	4.11167
0.6	0.0757454	0.6	0.140556	0.6	0.428221	0.6	0.531572	0.6	0.594978	0.6	0.759393	0.6	0.778189	0.6	0.904611	0.6	0.0820337	0.6	0.88172	0.6	0.903974	0.6	0.893496	0.6	0.751534	0.6	0.642331	0.6	0.509342	0.6	0.378811		5.11458	0	5.10207	0	5.11458	0	5.10207	0	5.11458	0	5.11458	0	5.10207	0	5.11458	0	5.11458
0.7	0.0655907	0.7	0.135867	0.7	0.404783	0.7	0.50501	0.7	0.562164	0.7	0.725801	0.7	0.769594	0.7	0.892892	0.7	0.0828157	0.7	0.865313	0.7	0.891473	0.7	0.877089	0.7	0.728096	0.7	0.618894	0.7	0.495281	0.7	0.343654		6.1175	0	6.10249	0	6.1175	0	6.10249	0	6.1175	0	6.1175	0	6.10249	0	6.1175	0	6.1175
0.8	0.0655907	0.8	0.160087	0.8	0.406347	0.8	0.480791	0.8	0.559822	0.8	0.717207	0.8	0.764128	0.8	0.866331	0.8	0.0757852	0.8	0.858282	0.8	0.872724	0.8	0.842714	0.8	0.732785	0.8	0.611863	0.8	0.478874	0.8	0.336624		7.12042	0	7.1029	0	7.12042	0	7.1029	0	7.12042	0	7.12042	0	7.1029	0	7.12042	0	7.12042
0.9	0.0757454	0.9	0.18196	0.9	0.411814	0.9	0.476885	0.9	0.571541	0.9	0.736738	0.9	0.769594	0.9	0.876485	0.9	0.0984407	0.9	0.880156	0.9	0.882879	0.9	0.829432	0.9	0.732003	0.9	0.635301	0.9	0.491375	0.9	0.346779		8.12333	0	8.10332	0	8.12333	0	8.10332	0	8.12333	0	8.12333	0	8.10332	0	8.12333	0	8.12333
1	0.0726212	1	0.186649	1	0.396971	1	0.480791	1	0.566071	1	0.732832	1	0.76647	1	0.873361	1	0.114066	1	0.873907	1	0.864129	1	0.823183	1	0.739815	1	0.62983	1	0.497624	1	0.343654		9.12625	0	9.10373	0	9.12625	0	9.10373	0	9.12625	0	9.12625	0	9.10373	0	9.12625	0	9.12625
1.1	0.0491837	1.1	0.17493	1.1	0.396971	1.1	0.469072	1.1	0.555134	1.1	0.728925	1.1	0.75944	1.1	0.850706	1.1	0.0992227	1.1	0.845781	1.1	0.848504	1.1	0.802088	1.1	0.732785	1.1	0.618894	1.1	0.47575	1.1	0.34053		10.1292	0	10.1041	0	10.1292	0	10.1041	0	10.1292	0	10.1292	0	10.1041	0	10.1292	0	10.1292
1.2	0.0413712	1.2	0.178054	1.2	0.400095	1.2	0.483915	1.2	0.574665	1.2	0.728925	1.2	0.776625	1.2	0.849141	1.2	0.0929704	1.2	0.848906	1.2	0.84694	1.2	0.798182	1.2	0.742939	1.2	0.622018	1.2	0.466374	1.2	0.345997		11.1321	0	11.1046	0	11.1321	0	11.1046	0	11.1321	0	11.1321	0	11.1046	0	11.1321	0	11.1321
1.3	0.0538719	1.3	0.199149	1.3	0.406347	1.3	0.488603	1.3	0.579353	1.3	0.725801	1.3	0.762564	1.3	0.866331	1.3	0.0906282	1.3	0.870001	1.3	0.849286	1.3	0.807558	1.3	0.742939	1.3	0.639989	1.3	0.471062	1.3	0.356155		12.135	0	12.105	0	12.135	0	12.105	0	12.135	0	12.135	0	12.105	0	12.135	0	12.135
1.4	0.0288704	1.4	0.195243	1.4	0.400877	1.4	0.480791	1.4	0.578571	1.4	0.720331	1.4	0.754751	1.4	0.865548	1.4	0.0828157	1.4	0.8575	1.4	0.848504	1.4	0.798964	1.4	0.728096	1.4	0.62983	1.4	0.463249	1.4	0.342872		13.1379	0	13.1054	0	13.1379	0	13.1054	0	13.1379	0	13.1379	0	13.1054	0	13.1379	0	13.1379
1.5	0.0265282	1.5	0.185867	1.5	0.400877	1.5	0.477667	1.5	0.578571	1.5	0.7133	1.5	0.751627	1.5	0.86086	1.5	0.0828157	1.5	0.864531	1.5	0.840692	1.5	0.787245	1.5	0.713253	1.5	0.6228	1.5	0.463249	1.5	0.335842		14.1408	0	14.1058	0	14.1408	0	14.1058	0	14.1408	0	14.1408	0	14.1058	0	14.1408	0	14.1408
1.6	0.0366829	1.6	0.18196	1.6	0.399313	1.6	0.476103	1.6	0.581696	1.6	0.716425	1.6	0.761782	1.6	0.856954	1.6	0.0828157	1.6	0.852812	1.6	0.843816	1.6	0.785681	1.6	0.714814	1.6	0.625924	1.6	0.466374	1.6	0.335842		15.1438	0	15.1062	0	15.1438	0	15.1062	0	15.1438	0	15.1438	0	15.1062	0	15.1438	0	15.1438
1.7	0.0460594	1.7	0.186649	1.7	0.401659	1.7	0.485479	1.7	0.578571	1.7	0.722677	1.7	0.76647	1.7	0.863206	1.7	0.087504	1.7	0.85047	1.7	0.841474	1.7	0.788027	1.7	0.717942	1.7	0.635301	1.7	0.472626	1.7	0.328811		16.1467	0	16.1066	0	16.1467	0	16.1066	0	16.1467	0	16.1467	0	16.1066	0	16.1467	0	16.1467
1.8	0.0484017	1.8	0.183524	1.8	0.408689	1.8	0.495634	1.8	0.586384	1.8	0.720331	1.8	0.76647	1.8	0.865548	1.8	0.0945344	1.8	0.8575	1.8	0.848504	1.8	0.791933	1.8	0.720284	1.8	0.637643	1.8	0.463249	1.8	0.335842		17.1496	0	17.1071	0	17.1496	0	17.1071	0	17.1496	0	17.1496	0	17.1071	0	17.1496	0	17.1496
1.9	0.0390289	1.9	0.171806	1.9	0.396971	1.9	0.486261	1.9	0.568417	1.9	0.70627	1.9	0.744597	1.9	0.85383	1.9	0.0953165	1.9	0.842657	1.9	0.83835	1.9	0.768496	1.9	0.708565	1.9	0.623582	1.9	0.459343	1.9	0.335842		18.1525	0	18.1075	0	18.1525	0	18.1075	0	18.1525	0	18.1525	0	18.1075	0	18.1525	0	18.1525
2	0.0484017	2	0.186649	2	0.401659	2	0.500322	2	0.581696	2	0.7133	2	0.739126	2	0.85383	2	0.102347	2	0.837969	2	0.840692	2	0.775526	2	0.696846	2	0.630612	2	0.467938	2	0.335842		19.1554	0	19.1079	0	19.1554	0	19.1079	0	19.1554	0	19.1554	0	19.1079	0	19.1554	0	19.1554
2.1	0.0413712	2.1	0.18196	2.1	0.400095	2.1	0.503446	2.1	0.578571	2.1	0.700018	2.1	0.742251	2.1	0.849141	2.1	0.105471	2.1	0.844217	2.1	0.839128	2.1	0.770838	2.1	0.699971	2.1	0.633736	2.1	0.466374	2.1	0.324123		20.1583	0	20.1083	0	20.1583	0	20.1083	0	20.1583	0	20.1583	0	20.1083	0	20.1583	0	20.1583
2.2	0.0484017	2.2	0.170242	2.2	0.400095	2.2	0.508135	2.2	0.578571	2.2	0.697675	2.2	0.746939	2.2	0.85383	2.2	0.105471	2.2	0.841875	2.2	0.836786	2.2	0.775526	2.2	0.704659	2.2	0.635301	2.2	0.471062	2.2	0.324123		21.1613	0	21.1087	0	21.1613	0	21.1087	0	21.1613	0	21.1613	0	21.1087	0	21.1613	0	21.1613
2.3	0.0413712	2.3	0.17493	2.3	0.393064	2.3	0.503446	2.3	0.578571	2.3	0.694551	2.3	0.746939	2.3	0.850706	2.3	0.0953165	2.3	0.838751	2.3	0.833661	2.3	0.775526	2.3	0.704659	2.3	0.618894	2.3	0.482781	2.3	0.319435		22.1642	0	22.1091	0	22.1642	0	22.1091	0	22.1642	0	22.1642	0	22.1091	0	22.1642	0	22.1642
2.4	0.0413712	2.4	0.17493	2.4	0.38994	2.4	0.496416	2.4	0.562164	2.4	0.689863	2.4	0.730532	2.4	0.834298	2.4	0.0906282	2.4	0.834063	2.4	0.828973	2.4	0.775526	2.4	0.701535	2.4	0.618894	2.4	0.478092	2.4	0.312404		23.1671	0	23.1095	0	23.1671	0	23.1095	0	23.1671	0	23.1671	0	23.1095	0	23.1671	0	23.1671
2.5	0.0577782	2.5	0.188213	2.5	0.396971	2.5	0.512823	2.5	0.571541	2.5	0.70627	2.5	0.751627	2.5	0.850706	2.5	0.118754	2.5	0.85047	2.5	0.852411	2.5	0.791933	2.5	0.713253	2.5	0.635301	2.5	0.482781	2.5	0.328811		24.17	0	24.11	0	24.17	0	24.11	0	24.17	0	24.17	0	24.11	0	24.17	0	24.17
2.6	0.0499657	2.6	0.178836	2.6	0.385252	2.6	0.50501	2.6	0.566853	2.6	0.7133	2.6	0.743815	2.6	0.846017	2.6	0.102347	2.6	0.841093	2.6	0.836004	2.6	0.782557	2.6	0.708565	2.6	0.630612	2.6	0.471062	2.6	0.324123		25.1729	0	25.1104	0	25.1729	0	25.1104	0	25.1729	0	25.1729	0	25.1104	0	25.1729	0	25.1729
2.7	0.0452774	2.7	0.178836	2.7	0.393846	2.7	0.500322	2.7	0.566853	2.7	0.696893	2.7	0.739126	2.7	0.841329	2.7	0.114066	2.7	0.834063	2.7	0.825849	2.7	0.775526	2.7	0.708565	2.7	0.630612	2.7	0.471062	2.7	0.320999		26.1758	0	26.1108	0	26.1758	0	26.1108	0	26.1758	0	26.1758	0	26.1108	0	26.1758	0	26.1758
2.8	0.0405892	2.8	0.186649	2.8	0.389158	2.8	0.495634	2.8	0.563728	2.8	0.689863	2.8	0.739126	2.8	0.834298	2.8	0.114066	2.8	0.834063	2.8	0.804754	2.8	0.763807	2.8	0.703877	2.8	0.6228	2.8	0.467938	2.8	0.323341		27.1788	0	27.1112	0	27.1788	0	27.1112	0	27.1788	0	27.1788	0	27.1112	0	27.1788	0	27.1788
2.9	0.0366829	2.9	0.185085	2.9	0.387594	2.9	0.491728	2.9	0.562164	2.9	0.689863	2.9	0.725843	2.9	0.837423	2.9	0.112502	2.9	0.834063	2.9	0.797723	2.9	0.766932	2.9	0.692158	2.9	0.625924	2.9	0.466374	2.9	0.307716		28.1817	0	28.1116	0	28.1817	0	28.1116	0	28.1817	0	28.1817	0	28.1116	0	28.1817	0	28.1817
3	0.0335587	3	0.17493	3	0.377439	3	0.480791	3	0.55904	3	0.68205	3	0.715689	3	0.82961	3	0.102347	3	0.818438	3	0.789911	3	0.760683	3	0.689034	3	0.618111	3	0.458561	3	0.299904		29.1846	0	29.112	0	29.1846	0	29.112	0	29.1846	0	29.1846	0	29.112	0	29.1846	0	29.1846
3.1	0.0335587	3.1	0.17493	3.1	0.374315	3.1	0.469072	3.1	0.554352	3.1	0.674238	3.1	0.711001	3.1	0.810861	3.1	0.102347	3.1	0.821562	3.1	0.789911	3.1	0.755995	3.1	0.689034	3.1	0.611081	3.1	0.451531	3.1	0.292873		30.1875	0	30.1124	0	30.1875	0	30.1124	0	30.1875	0	30.1875	0	30.1124	0	30.1875	0	30.1875
3.2	0.0413712	3.2	0.188213	3.2	0.374315	3.2	0.47376	3.2	0.55201	3.2	0.674238	3.2	0.708658	3.2	0.815549	3.2	0.107035	3.2	0.81922	3.2	0.794599	3.2	0.755995	3.2	0.690598	3.2	0.615769	3.2	0.453095	3.2	0.297561		31.1904	0	31.1129	0	31.1904	0	31.1129	0	31.1904	0	31.1904	0	31.1129	0	31.1904	0	31.1904
3.3	0.0296524	3.3	0.178836	3.3	0.364939	3.3	0.469072	3.3	0.539509	3.3	0.662519	3.3	0.700846	3.3	0.810861	3.3	0.0992227	3.3	0.814531	3.3	0.782098	3.3	0.744276	3.3	0.669503	3.3	0.618894	3.3	0.443718	3.3	0.301468		32.1933	0	32.1133	0	32.1933	0	32.1133	0	32.1933	0	32.1933	0	32.1133	0	32.1933	0	32.1933
3.4	0.0413712	3.4	0.185867	3.4	0.369627	3.4	0.476103	3.4	0.551228	3.4	0.674238	3.4	0.707876	3.4	0.811643	3.4	0.114066	3.4	0.82625	3.4	0.796941	3.4	0.752871	3.4	0.681221	3.4	0.627488	3.4	0.455437	3.4	0.308498		33.1963	0	33.1137	0	33.1963	0	33.1137	0	33.1963	0	33.1963	0	33.1137	0	33.1963	0	33.1963
3.5	0.0296524	3.5	0.167117	3.5	0.357908	3.5	0.454229	3.5	0.539509	3.5	0.662519	3.5	0.696158	3.5	0.795236	3.5	0.102347	3.5	0.814531	3.5	0.767255	3.5	0.736464	3.5	0.664814	3.5	0.603269	3.5	0.43903	3.5	0.296779		34.1992	0	34.1141	0	34.1992	0	34.1141	0	34.1992	0	34.1992	0	34.1141	0	34.1992	0	34.1992
3.6	0.0296524	3.6	0.170242	3.6	0.356344	3.6	0.452665	3.6	0.539509	3.6	0.662519	3.6	0.694593	3.6	0.793672	3.6	0.100783	3.6	0.814531	3.6	0.765691	3.6	0.727087	3.6	0.660908	3.6	0.614205	3.6	0.435124	3.6	0.295215		35.2021	0	35.1145	0	35.2021	0	35.1145	0	35.2021	0	35.2021	0	35.1145	0	35.2021	0	35.2021
3.7	0.0413712	3.7	0.17493	3.7	0.354002	3.7	0.457353	3.7	0.539509	3.7	0.662519	3.7	0.692251	3.7	0.79133	3.7	0.0984407	3.7	0.809843	3.7	0.770379	3.7	0.724745	3.7	0.665596	3.7	0.606393	3.7	0.439812	3.7	0.289749		36.205	0	36.1149	0	36.205	0	36.1149	0	36.205	0	36.205	0	36.1149	0	36.205	0	36.205
3.8	0.0460594	3.8	0.17493	3.8	0.355566	3.8	0.457353	3.8	0.544197	3.8	0.662519	3.8	0.693815	3.8	0.796018	3.8	0.114848	3.8	0.807501	3.8	0.758661	3.8	0.724745	3.8	0.670285	3.8	0.604051	3.8	0.441376	3.8	0.289749		37.2079	0	37.1154	0	37.2079	0	37.1154	0	37.2079	0	37.2079	0	37.1154	0	37.2079	0	37.2079
3.9	0.0484017	3.9	0.17493	3.9	0.357908	3.9	0.457353	3.9	0.551228	3.9	0.6508	3.9	0.696158	3.9	0.799924	3.9	0.11719	3.9	0.806719	3.9	0.758661	3.9	0.724745	3.9	0.672627	3.9	0.611081	3.9	0.43903	3.9	0.296779		38.2108	0	38.1158	0	38.2108	0	38.1158	0	38.2108	0	38.2108	0	38.1158	0	38.2108	0	38.2108
4	0.0413712	4	0.171806	4	0.369627	4	0.457353	4	0.551228	4	0.6508	4	0.691469	4	0.795236	4	0.110159	4	0.802031	4	0.758661	4	0.721621	4	0.657784	4	0.611081	4	0.439812	4	0.292091		39.2138	0	39.1162	0	39.2138	0	39.1162	0	39.2138	0	39.2138	0	39.1162	0	39.2138	0	39.2138
4.1	0.0413712	4.1	0.170242	4.1	0.356344	4.1	0.460478	4.1	0.549664	4.1	0.649236	4.1	0.687563	4.1	0.79836	4.1	0.110159	4.1	0.805937	4.1	0.761785	4.1	0.720057	4.1	0.657784	4.1	0.614205	4.1	0.442936	4.1	0.288185		40.2167	0	40.1166	0	40.2167	0	40.1166	0	40.2167	0	40.2167	0	40.1166	0	40.2167	0	40.2167
4.2	0.0413712	4.2	0.17493	4.2	0.365721	4.2	0.47376	4.2	0.535603	4.2	0.64377	4.2	0.692251	4.2	0.803048	4.2	0.110159	4.2	0.807501	4.2	0.766473	4.2	0.724745	4.2	0.657784	4.2	0.615769	4.2	0.447624	4.2	0.292873		41.2196	0	41.117	0	41.2196	0	41.117	0	41.2196	0	41.2196	0	41.117	0	41.2196	0	41.2196
4.3	0.0538719	4.3	0.182742	4.3	0.367285	4.3	0.469072	4.3	0.535603	4.3	0.64377	4.3	0.693815	4.3	0.803048	4.3	0.114848	4.3	0.807501	4.3	0.756319	4.3	0.724745	4.3	0.670285	4.3	0.615769	4.3	0.447624	4.3	0.297561		42.2225	0	42.1174	0	42.2225	0	42.1174	0	42.2225	0	42.2225	0	42.1174	0	42.2225	0	42.2225
4.4	0.0562142	4.4	0.179618	4.4	0.369627	4.4	0.469072	4.4	0.535603	4.4	0.6508	4.4	0.699282	4.4	0.803048	4.4	0.11719	4.4	0.814531	4.4	0.758661	4.4	0.724745	4.4	0.677315	4.4	0.6228	4.4	0.447624	4.4	0.30928		43.2254	0	43.1178	0	43.2254	0	43.1178	0	43.2254	0	43.2254	0	43.1178	0	43.2254	0	43.2254
4.5	0.0491837	4.5	0.17493	4.5	0.369627	4.5	0.469072	4.5	0.535603	4.5	0.646112	4.5	0.700846	4.5	0.803048	4.5	0.110159	4.5	0.814531	4.5	0.758661	4.5	0.713026	4.5	0.672627	4.5	0.618111	4.5	0.4445	4.5	0.304592		44.2283	0	44.1183	0	44.2283	0	44.1183	0	44.2283	0	44.2283	0	44.1183	0	44.2283	0	44.2283
4.6	0.0491837	4.6	0.17493	4.6	0.372751	4.6	0.469072	4.6	0.547321	4.6	0.6508	4.6	0.691469	4.6	0.799924	4.6	0.118754	4.6	0.814531	4.6	0.758661	4.6	0.721621	4.6	0.657784	4.6	0.611081	4.6	0.439812	4.6	0.304592		45.2313	0	45.1187	0	45.2313	0	45.1187	0	45.2313	0	45.2313	0	45.1187	0	45.2313	0	45.2313
4.7	0.0624664	4.7	0.17493	4.7	0.370409	4.7	0.470636	4.7	0.55201	4.7	0.652364	4.7	0.689127	4.7	0.799924	4.7	0.118754	4.7	0.814531	4.7	0.763349	4.7	0.729433	4.7	0.659348	4.7	0.615769	4.7	0.439812	4.7	0.304592		46.2342	0	46.1191	0	46.2342	0	46.1191	0	46.2342	0	46.2342	0	46.1191	0	46.2342	0	46.2342
4.8	0.0569962	4.8	0.167117	4.8	0.369627	4.8	0.46829	4.8	0.548103	4.8	0.635175	4.8	0.688345	4.8	0.794454	4.8	0.117972	4.8	0.806719	4.8	0.762567	4.8	0.728651	4.8	0.66169	4.8	0.6228	4.8	0.431999	4.8	0.296779		47.2371	0	47.1195	0	47.2371	0	47.1195	0	47.2371	0	47.2371	0	47.1195	0	47.2371	0	47.2371
4.9	0.0523079	4.9	0.167117	4.9	0.378221	4.9	0.46126	4.9	0.538727	4.9	0.635175	4.9	0.685221	4.9	0.787423	4.9	0.117972	4.9	0.803595	4.9	0.750066	4.9	0.723963	4.9	0.653878	4.9	0.619676	4.9	0.428875	4.9	0.296779		48.24	0	48.1199	0	48.24	0	48.1199	0	48.24	0	48.24	0	48.1199	0	48.24	0	48.24
5	0.0601204	5	0.167117	5	0.371969	5	0.464384	5	0.534821	5	0.6383	5	0.683657	5	0.790548	5	0.116408	5	0.802031	5	0.753972	5	0.712244	5	0.664814	5	0.610299	5	0.427311	5	0.299904		49.2429	0	49.1203	0	49.2429	0	49.1203	0	49.2429	0	49.2429	0	49.1203	0	49.2429	0	49.2429
5.1	0.0530899	5.1	0.167117	5.1	0.364939	5.1	0.469072	5.1	0.536385	5.1	0.6383	5.1	0.688345	5.1	0.795236	5.1	0.121878	5.1	0.806719	5.1	0.753972	5.1	0.716932	5.1	0.66169	5.1	0.614987	5.1	0.431999	5.1	0.301468		50.2458	0	50.1207	0	50.2458	0	50.1207	0	50.2458	0	50.2458	0	50.1207	0	50.2458	0	50.2458
5.2	0.0694969	5.2	0.178836	5.2	0.359472	5.2	0.469072	5.2	0.536385	5.2	0.635957	5.2	0.683657	5.2	0.795236	5.2	0.126566	5.2	0.806719	5.2	0.748506	5.2	0.721621	5.2	0.666378	5.2	0.619676	5.2	0.436688	5.2	0.301468		51.2488	0	51.1212	0	51.2488	0	51.1212	0	51.2488	0	51.2488	0	51.1212	0	51.2488	0	51.2488
5.3	0.0765274	5.3	0.18196	5.3	0.36025	5.3	0.464384	5.3	0.534039	5.3	0.642988	5.3	0.676626	5.3	0.79836	5.3	0.136721	5.3	0.809843	5.3	0.74616	5.3	0.731775	5.3	0.664032	5.3	0.62983	5.3	0.43903	5.3	0.311622		52.2517	0	52.1216	0	52.2517	0	52.1216	0	52.2517	0	52.2517	0	52.1216	0	52.2517	0	52.2517
5.4	0.0601204	5.4	0.17493	5.4	0.346189	5.4	0.445635	5.4	0.508259	5.4	0.631269	5.4	0.664908	5.4	0.79133	5.4	0.126566	5.4	0.802813	5.4	0.734441	5.4	0.721621	5.4	0.626534	5.4	0.618111	5.4	0.427311	5.4	0.299904		53.2546	0	53.122	0	53.2546	0	53.122	0	53.2546	0	53.2546	0	53.122	0	53.2546	0	53.2546
5.5	0.0577782	5.5	0.171806	5.5	0.355566	5.5	0.447199	5.5	0.512947	5.5	0.635957	5.5	0.664908	5.5	0.784299	5.5	0.121878	5.5	0.807501	5.5	0.728975	5.5	0.721621	5.5	0.631222	5.5	0.615769	5.5	0.424969	5.5	0.297561		54.2575	0	54.1224	0	54.2575	0	54.1224	0	54.2575	0	54.2575	0	54.1224	0	54.2575	0	54.2575
5.6	0.0679329	5.6	0.162429	5.6	0.357908	5.6	0.449541	5.6	0.515289	5.6	0.642988	5.6	0.664908	5.6	0.788206	5.6	0.121878	5.6	0.814531	5.6	0.731317	5.6	0.723963	5.6	0.635128	5.6	0.6228	5.6	0.428875	5.6	0.299904		55.2604	0	55.1228	0	55.2604	0	55.1228	0	55.2604	0	55.2604	0	55.1228	0	55.2604	0	55.2604
5.7	0.0499657	5.7	0.155399	5.7	0.35322	5.7	0.449541	5.7	0.508259	5.7	0.6383	5.7	0.661783	5.7	0.783517	5.7	0.109377	5.7	0.814531	5.7	0.723504	5.7	0.716932	5.7	0.63044	5.7	0.6228	5.7	0.424187	5.7	0.292873		56.2633	0	56.1232	0	56.2633	0	56.1232	0	56.2633	0	56.2633	0	56.1232	0	56.2633	0	56.2633
5.8	0.0335587	5.8	0.152274	5.8	0.346189	5.8	0.444853	5.8	0.505135	5.8	0.631269	5.8	0.657095	5.8	0.767892	5.8	0.087504	5.8	0.814531	5.8	0.707097	5.8	0.713808	5.8	0.63044	5.8	0.6228	5.8	0.424187	5.8	0.281936		57.2663	0	57.1237	0	57.2663	0	57.1237	0	57.2663	0	57.2663	0	57.1237	0	57.2663	0	57.2663
5.9	0.0288704	5.9	0.147586	5.9	0.346189	5.9	0.434698	5.9	0.500446	5.9	0.631269	5.9	0.652407	5.9	0.751485	5.9	0.0945344	5.9	0.806719	5.9	0.700067	5.9	0.70912	5.9	0.625752	5.9	0.6228	5.9	0.419499	5.9	0.277248		58.2692	0	58.1241	0	58.2692	0	58.1241	0	58.2692	0	58.2692	0	58.1241	0	58.2692	0	58.2692
6	0.0218399	6	0.142898	6	0.343065	6	0.413603	6	0.484039	6	0.616426	6	0.633658	6	0.740548	6	0.0781274	6	0.795	6	0.696161	6	0.680994	6	0.607003	6	0.606393	6	0.400749	6	0.253811		59.2721	2.01689	59.1245	2.44941	59.2721	3.13534	59.1245	2.51885	59.2721	4.31261	59.2721	7.12182	59.1245	9.33427	59.2721	20.8058	59.2721
6.1	0.0249642	6.1	0.135867	6.1	0.329782	6.1	0.406572	6.1	0.484821	6.1	0.602361	6.1	0.636782	6.1	0.732736	6.1	0.0742212	6.1	0.798124	6.1	0.699285	6.1	0.6724	6.1	0.605439	6.1	0.602486	6.1	0.403874	6.1	0.263965		60.275	2.44367	60.1249	3.30564	60.275	4.78681	60.1249	5.79118	60.275	10.2624	60.275	17.2876	60.1249	26.0483	60.275	37.4804	60.275
6.2	0.0265282	6.2	0.135867	6.2	0.341501	6.2	0.406572	6.2	0.480133	6.2	0.5883	6.2	0.638346	6.2	0.728048	6.2	0.0835977	6.2	0.802813	6.2	0.700849	6.2	0.654432	6.2	0.603096	6.2	0.607175	6.2	0.403874	6.2	0.261623		61.2779	2.85039	61.1253	4.11238	61.2779	6.30695	61.1253	8.66802	61.2779	15.0293	61.2779	24.0561	61.1253	33.7488	61.2779	41.1373	61.2779
6.3	0.0249642	6.3	0.131179	6.3	0.334471	6.3	0.401884	6.3	0.481697	6.3	0.5883	6.3	0.628969	6.3	0.721017	6.3	0.0789094	6.3	0.78797	6.3	0.688348	6.3	0.630995	6.3	0.599972	6.3	0.607175	6.3	0.393719	6.3	0.261623		62.2808	3.23799	62.1257	4.87248	62.2808	7.7062	62.1257	11.1972	62.2808	18.8484	62.2808	28.5627	62.1257	37.2966	62.2808	41.9396	62.2808
6.4	0.0179337	6.4	0.124149	6.4	0.334471	6.4	0.399542	6.4	0.484821	6.4	0.5883	6.4	0.618815	6.4	0.725706	6.4	0.0742212	6.4	0.783281	6.4	0.688348	6.4	0.627871	6.4	0.590596	6.4	0.607175	6.4	0.396843	6.4	0.258499		63.2838	3.60738	63.1261	5.58865	63.2838	8.99418	63.1261	13.4206	63.2838	21.9082	63.2838	31.5632	63.1261	38.9312	63.2838	42.1156	63.2838
6.5	0.0194977	6.5	0.1179	6.5	0.328222	6.5	0.39876	6.5	0.477009	6.5	0.585176	6.5	0.611002	6.5	0.724923	6.5	0.0640665	6.5	0.780157	6.5	0.680536	6.5	0.61537	6.5	0.580441	6.5	0.600926	6.5	0.393719	6.5	0.250686		64.2867	3.9594	64.1266	6.26342	64.2867	10.1797	64.1266	15.3754	64.2867	24.3597	64.2867	33.561	64.1266	39.6843	64.2867	42.1544	64.2867
6.6	0.0366829	6.6	0.135867	6.6	0.338377	6.6	0.39876	6.6	0.481697	6.6	0.592207	6.6	0.621157	6.6	0.732736	6.6	0.0757852	6.6	0.790312	6.6	0.688348	6.6	0.623182	6.6	0.59216	6.6	0.614205	6.6	0.408562	6.6	0.260841		65.2896	4.29487	65.127	6.89918	65.2896	11.271	65.127	17.0939	65.2896	26.3237	65.2896	34.8911	65.127	40.0313	65.2896	42.1627	65.2896
6.7	0.0296524	6.7	0.123367	6.7	0.333689	6.7	0.401884	6.7	0.472321	6.7	0.5758	6.7	0.601626	6.7	0.729612	6.7	0.0710969	6.7	0.783281	6.7	0.691472	6.7	0.623182	6.7	0.587471	6.7	0.604051	6.7	0.415592	6.7	0.253811		66.2925	4.61458	66.1274	7.49819	66.2925	12.2755	66.1274	18.6047	66.2925	27.8973	66.2925	35.7768	66.1274	40.1911	66.2925	42.1645	66.2925
6.8	0.0296524	6.8	0.124149	6.8	0.326658	6.8	0.391729	6.8	0.46529	6.8	0.557832	6.8	0.602408	6.8	0.713205	6.8	0.0710969	6.8	0.762968	6.8	0.684442	6.8	0.618494	6.8	0.574971	6.8	0.579049	6.8	0.396843	6.8	0.258499		67.2954	4.91926	67.1278	8.06257	67.2954	13.2001	67.1278	19.9329	67.2954	29.158	67.2954	36.3664	67.1278	40.2649	67.2954	42.1649	67.2954
6.9	0.0312164	6.9	0.125713	6.9	0.331346	6.9	0.383917	6.9	0.466854	6.9	0.546114	6.9	0.603972	6.9	0.713205	6.9	0.0710969	6.9	0.737188	6.9	0.678194	6.9	0.613028	6.9	0.580441	6.9	0.540769	6.9	0.398407	6.9	0.265529		68.2983	5.20962	68.1282	8.59433	68.2983	14.0512	68.1282	21.1006	68.2983	30.168	68.2983	36.759	68.1282	40.2988	68.2983	42.165	68.2983
7	0.0288704	7	0.120242	7	0.333689	7	0.386259	7	0.469196	7	0.564863	7	0.606314	7	0.713205	7	0.0679727	7	0.729376	7	0.680536	7	0.610682	7	0.579659	7	0.537644	7	0.400749	7	0.265529		69.3013	5.48633	69.1286	9.09536	69.3013	14.8346	69.1286	22.1271	69.3013	30.9772	69.3013	37.0205	69.1286	40.3144	69.3013	42.165	69.3013
7.1	0.0171517	7.1	0.126491	7.1	0.329782	7.1	0.382353	7.1	0.472321	7.1	0.560175	7.1	0.621157	7.1	0.716329	7.1	0.0734392	7.1	0.719999	7.1	0.675065	7.1	0.606775	7.1	0.582783	7.1	0.531392	7.1	0.403874	7.1	0.276466		70.3042	5.75004	70.129	9.56742	70.3042	15.5557	70.129	23.0296	70.3042	31.6256	70.3042	37.1945	70.129	40.3216	70.3042	42.165	70.3042
7.2	0.0218399	7.2	0.116336	7.2	0.334471	7.2	0.387041	7.2	0.476227	7.2	0.548456	7.2	0.618033	7.2	0.720235	7.2	0.0632844	7.2	0.712187	7.2	0.673505	7.2	0.612246	7.2	0.579659	7.2	0.521237	7.2	0.40778	7.2	0.270218		71.3071	6.00135	71.1295	10.0122	71.3071	16.2195	71.1295	23.823	71.3071	32.145	71.3071	37.3104	71.1295	40.3249	71.3071	42.165	71.3071
7.3	0.0218399	7.3	0.128055	7.3	0.336035	7.3	0.391729	7.3	0.47076	7.3	0.546114	7.3	0.625845	7.3	0.717893	7.3	0.0710969	7.3	0.709845	7.3	0.673505	7.3	0.612246	7.3	0.589035	7.3	0.522801	7.3	0.402313	7.3	0.281936		72.31	6.24084	72.1299	10.4312	72.31	16.8304	72.1299	24.5205	72.31	32.5612	72.31	37.3876	72.1299	40.3264	72.31	42.165	72.31
7.4	0.0101212	7.4	0.113212	7.4	0.338377	7.4	0.383917	7.4	0.461384	7.4	0.536737	7.4	0.611002	7.4	0.710081	7.4	0.056254	7.4	0.702032	7.4	0.661004	7.4	0.607557	7.4	0.574971	7.4	0.516549	7.4	0.392937	7.4	0.277248		73.3129	6.46908	73.1303	10.8261	73.3129	17.3928	73.1303	25.1337	73.3129	32.8946	73.3129	37.439	73.1303	40.3271	73.3129	42.165	73.3129
7.5	0.0054329	7.5	0.111648	7.5	0.329	7.5	0.37454	7.5	0.464508	7.5	0.525018	7.5	0.601626	7.5	0.700704	7.5	0.0468774	7.5	0.692656	7.5	0.651628	7.5	0.602869	7.5	0.563252	7.5	0.50483	7.5	0.38356	7.5	0.27256		74.3158	6.68659	74.1307	11.1981	74.3158	17.9105	74.1307	25.6728	74.3158	33.1617	74.3158	37.4732	74.1307	40.3274	74.3158	42.165	74.3158
7.6	0.0187157	7.6	0.116336	7.6	0.326658	7.6	0.390947	7.6	0.464508	7.6	0.541425	7.6	0.613344	7.6	0.713205	7.6	0.0632844	7.6	0.692656	7.6	0.649286	7.6	0.602869	7.6	0.560128	7.6	0.521237	7.6	0.381218	7.6	0.27256		75.3188	6.89388	75.1311	11.5486	75.3188	18.387	75.1311	26.1468	75.3188	33.3757	75.3188	37.4959	75.1311	40.3276	75.3188	42.165	75.3188
7.7	0.0140274	7.7	0.128055	7.7	0.326658	7.7	0.390947	7.7	0.457478	7.7	0.538301	7.7	0.606314	7.7	0.708516	7.7	0.0632844	7.7	0.685625	7.7	0.657098	7.7	0.595839	7.7	0.548409	7.7	0.518113	7.7	0.381218	7.7	0.265529		76.3217	7.09143	76.1315	11.8789	76.3217	18.8256	76.1315	26.5635	76.3217	33.5472	76.3217	37.5111	76.1315	40.3276	76.3217	42.165	76.3217
7.8	0.0265282	7.8	0.132743	7.8	0.328222	7.8	0.395635	7.8	0.454353	7.8	0.521894	7.8	0.611002	7.8	0.706174	7.8	0.0679727	7.8	0.690313	7.8	0.670381	7.8	0.600527	7.8	0.553097	7.8	0.513425	7.8	0.382782	7.8	0.27803		77.3246	7.27969	77.1319	12.19	77.3246	19.2293	77.1319	26.9298	77.3246	33.6846	77.3246	37.5212	77.1319	40.3277	77.3246	42.165	77.3246
7.9	0.0249642	7.9	0.123367	7.9	0.326658	7.9	0.386259	7.9	0.437946	7.9	0.507051	7.9	0.60319	7.9	0.698362	7.9	0.0554719	7.9	0.685625	7.9	0.661004	7.9	0.600527	7.9	0.548409	7.9	0.501706	7.9	0.380436	7.9	0.273342		78.3275	7.4591	78.1324	12.4832	78.3275	19.6009	78.1324	27.2518	78.3275	33.7947	78.3275	37.5279	78.1324	40.3277	78.3275	42.165	78.3275
8	0.0382469	8	0.113212	8	0.32197	8	0.387041	8	0.433258	8	0.509393	8	0.598501	8	0.693673	8	0.0468774	8	0.685625	8	0.656316	8	0.59115	8	0.548409	8	0.497018	8	0.373406	8	0.268654		79.3304	7.63008	79.1328	12.7594	79.3304	19.943	79.1328	27.5349	79.3304	33.8828	79.3304	37.5324	79.1328	40.3277	79.3304	42.165	79.3304
8.1	0.0366829	8.1	0.111648	8.1	0.310251	8.1	0.387041	8.1	0.437946	8.1	0.493768	8.1	0.596937	8.1	0.692109	8.1	0.0546899	8.1	0.685625	8.1	0.637567	8.1	0.587244	8.1	0.546845	8.1	0.493111	8.1	0.384342	8.1	0.273342		80.3333	7.79302	80.1332	13.0197	80.3333	20.2579	80.1332	27.7838	80.3333	33.9535	80.3333	37.5353	80.1332	40.3277	80.3333	42.165	80.3333
8.2	0.0413712	8.2	0.116336	8.2	0.311815	8.2	0.391729	8.2	0.437946	8.2	0.503145	8.2	0.594595	8.2	0.694456	8.2	0.0609422	8.2	0.693438	8.2	0.637567	8.2	0.593496	8.2	0.549191	8.2	0.499364	8.2	0.393719	8.2	0.27803		81.3363	7.9483	81.1336	13.2649	81.3363	20.5477	81.1336	28.0026	81.3363	34.0101	81.3363	37.5373	81.1336	40.3277	81.3363	42.165	81.3363
8.3	0.0499657	8.3	0.121024	8.3	0.307127	8.3	0.39876	8.3	0.437946	8.3	0.507051	8.3	0.586783	8.3	0.709298	8.3	0.0632844	8.3	0.702032	8.3	0.629754	8.3	0.59115	8.3	0.553097	8.3	0.501706	8.3	0.400749	8.3	0.268654		82.3392	8.09628	82.134	13.4959	82.3392	20.8145	82.134	28.195	82.3392	34.0554	82.3392	37.5386	82.134	40.3277	82.3392	42.165	82.3392
8.4	0.0484017	8.4	0.10696	8.4	0.307127	8.4	0.397196	8.4	0.437946	8.4	0.507829	8.4	0.578188	8.4	0.721017	8.4	0.0617204	8.4	0.69578	8.4	0.616472	8.4	0.587244	8.4	0.551533	8.4	0.512643	8.4	0.403874	8.4	0.268654		83.3421	8.23731	83.1344	13.7136	83.3421	21.06	83.1344	28.3641	83.3421	34.0918	83.3421	37.5395	83.1344	40.3277	83.3421	42.165	83.3421
8.5	0.0530899	8.5	0.104617	8.5	0.302439	8.5	0.394853	8.5	0.433258	8.5	0.495332	8.5	0.579752	8.5	0.721017	8.5	0.0546899	8.5	0.688749	8.5	0.611005	8.5	0.595839	8.5	0.556221	8.5	0.512643	8.5	0.403874	8.5	0.261623		84.345	8.37171	84.1349	13.9187	84.345	21.2861	84.1349	28.5128	84.345	34.1209	84.345	37.5401	84.1349	40.3277	84.345	42.165	84.345
8.6	0.0562142	8.6	0.0999291	8.6	0.303221	8.6	0.382353	8.6	0.457478	8.6	0.474237	8.6	0.570376	8.6	0.716329	8.6	0.0445352	8.6	0.673906	8.6	0.601629	8.6	0.595839	8.6	0.556221	8.6	0.502488	8.6	0.393719	8.6	0.258499		85.3479	8.49979	85.1353	14.1119	85.3479	21.4941	85.1353	28.6435	85.3479	34.1442	85.3479	37.5405	85.1353	40.3277	85.3479	42.165	85.3479
8.7	0.0538719	8.7	0.102275	8.7	0.323534	8.7	0.384699	8.7	0.494198	8.7	0.489084	8.7	0.568033	8.7	0.713987	8.7	0.0796915	8.7	0.663752	8.7	0.624288	8.7	0.640371	8.7	0.56091	8.7	0.502488	8.7	0.414032	8.7	0.258499		86.3508	8.62185	86.1357	14.294	86.3508	21.6856	86.1357	28.7584	86.3508	34.1629	86.3508	37.5407	86.1357	40.3277	86.3508	42.165	86.3508
8.8	0.0452774	8.8	0.0843041	8.8	0.346189	8.8	0.391729	8.8	0.476227	8.8	0.493768	8.8	0.579752	8.8	0.702268	8.8	0.110941	8.8	0.678595	8.8	0.643815	8.8	0.638807	8.8	0.544503	8.8	0.501706	8.8	0.447624	8.8	0.265529		87.3538	8.73818	87.1361	14.4656	87.3538	21.8619	87.1361	28.8595	87.3538	34.1778	87.3538	37.5409	87.1361	40.3277	87.3538	42.165	87.3538
8.9	0.0366829	8.9	0.0655548	8.9	0.354002	8.9	0.413603	8.9	0.457478	8.9	0.466425	8.9	0.601626	8.9	0.688985	8.9	0.104689	8.9	0.707498	8.9	0.618036	8.9	0.630213	8.9	0.539814	8.9	0.50483	8.9	0.43903	8.9	0.30381		88.3567	8.84903	88.1365	14.6272	88.3567	22.0242	88.1365	28.9483	88.3567	34.1898	88.3567	37.541	88.1365	40.3277	88.3567	42.165	88.3567
9	0.0218399	9	0.0811798	9	0.325876	9	0.370634	9	0.417633	9	0.434393	9	0.594595	9	0.672578	9	0.0828157	9	0.67	9	0.578191	9	0.595057	9	0.528096	9	0.493111	9	0.403874	9	0.308498		89.3596	8.95468	89.1369	14.7795	89.3596	22.1735	89.1369	29.0263	89.3596	34.1994	89.3596	37.5411	89.1369	40.3277	89.3596	42.165	89.3596
9.1	-0.00081557	9.1	0.0983689	9.1	0.275877	9.1	0.301103	9.1	0.367634	9.1	0.390646	9.1	0.588347	9.1	0.647581	9.1	0.040629	9.1	0.627031	9.1	0.525068	9.1	0.545057	9.1	0.506222	9.1	0.479833	9.1	0.35075	9.1	0.265529		90.3625	9.05536	90.1373	14.923	90.3625	22.311	90.1373	29.095	90.3625	34.2071	90.3625	37.5412	90.1373	40.3277	90.3625	42.165	90.3625
9.2	0.0140274	9.2	0.103835	9.2	0.29072	9.2	0.284696	9.2	0.370758	9.2	0.400018	9.2	0.601626	9.2	0.657735	9.2	0.0351587	9.2	0.630156	9.2	0.523504	9.2	0.593493	9.2	0.551533	9.2	0.485299	9.2	0.344498	9.2	0.273342		91.3654	9.15131	91.1378	15.0581	91.3654	22.4376	91.1378	29.1553	91.3654	34.2133	91.3654	37.5412	91.1378	40.3277	91.3654	42.165	91.3654
9.3	0.0171517	9.3	0.108524	9.3	0.304785	9.3	0.294073	9.3	0.380135	9.3	0.405489	9.3	0.621157	9.3	0.662423	9.3	0.0515657	9.3	0.634844	9.3	0.528192	9.3	0.680994	9.3	0.56091	9.3	0.485299	9.3	0.339031	9.3	0.285061		92.3683	9.24275	92.1382	15.1855	92.3683	22.5541	92.1382	29.2084	92.3683	34.2182	92.3683	37.5412	92.1382	40.3277	92.3683	42.165	92.3683
9.4	0.0187157	9.4	0.101493	9.4	0.307127	9.4	0.294073	9.4	0.375446	9.4	0.404707	9.4	0.631315	9.4	0.652269	9.4	0.041411	9.4	0.608282	9.4	0.508661	9.4	0.678652	9.4	0.568722	9.4	0.463426	9.4	0.366375	9.4	0.273342		93.3713	9.32989	93.1386	15.3055	93.3713	22.6613	93.1386	29.255	93.3713	34.2222	93.3713	37.5412	93.1386	40.3277	93.3713	42.165	93.3713
9.5	0.00933915	9.5	0.103835	9.5	0.302439	9.5	0.331571	9.5	0.439507	9.5	0.368768	9.5	0.67272	9.5	0.649923	9.5	0.0382829	9.5	0.591093	9.5	0.484441	9.5	0.693495	9.5	0.595284	9.5	0.454049	9.5	0.435124	9.5	0.273342		94.3742	9.41293	94.139	15.4186	94.3742	22.76	94.139	29.296	94.3742	34.2254	94.3742	37.5412	94.139	40.3277	94.3742	42.165	94.3742
9.6	-0.00550383	9.6	0.0921166	9.6	0.287596	9.6	0.391729	9.6	0.55904	9.6	0.349237	9.6	0.687563	9.6	0.630391	9.6	0.0359407	9.6	0.552031	9.6	0.546159	9.6	0.720839	9.6	0.59919	9.6	0.443112	9.6	0.436688	9.6	0.276466		95.3771	9.49207	95.1394	15.5251	95.3771	22.8508	95.1394	29.3321	95.3771	34.2279	95.3771	37.5412	95.1394	40.3277	95.3771	42.165	95.3771
9.7	-0.00472182	9.7	0.0819619	9.7	0.308691	9.7	0.37454	9.7	0.655132	9.7	0.435175	9.7	0.732878	9.7	0.588987	9.7	0.0960985	9.7	0.498125	9.7	0.650068	9.7	0.789587	9.7	0.587471	9.7	0.400144	9.7	0.428093	9.7	0.334278		96.38	9.56749	96.1398	15.6255	96.38	22.9344	96.1398	29.3638	96.38	34.2299	96.38	37.5412	96.1398	40.3277	96.38	42.165	96.38
9.8	-0.0390961	9.8	0.0194619	9.8	0.361036	9.8	0.304231	9.8	1.04967	9.8	0.592207	9.8	1.086	9.8	0.528051	9.8	0.112505	9.8	0.483282	9.8	0.684442	9.8	0.752089	9.8	0.583565	9.8	0.372022	9.8	0.435127	9.8	0.3335		97.3829	9.63937	97.1402	15.7201	97.3829	23.0114	97.1402	29.3916	97.3829	34.2316	97.3829	37.5413	97.1402	40.3277	97.3829	42.165	97.3829
9.9	-0.442222	9.9	-0.410226	9.9	0.0500964	9.9	-0.0762427	9.9	0.501228	9.9	0.632829	9.9	0.572718	9.9	0.163984	9.9	-0.107809	9.9	0.182501	9.9	0.668035	9.9	0.0286504	9.9	0.516377	9.9	0.00639427	9.9	0.409344	9.9	-0.329003		98.3858	9.70787	98.1407	15.8092	98.3858	23.0823	98.1407	29.4161	98.3858	34.2329	98.3858	37.5413	98.1407	40.3277	98.3858	42.165	98.3858
10	-0.294566	10	-0.302411	10	-0.115526	10	0.431574	10	-0.34721	10	0.632833	10	-0.310873	10	0.41633	10	-0.218744	10	0.556719	10	0.590692	10	-0.265879	10	0.510128	10	0.213426	10	0.381218	10	-0.632126		99.3888	9.77314	99.1411	15.8932	99.3888	23.1475	99.1411	29.4377	99.3888	34.2339	99.3888	37.5413	99.1411	40.3277	99.3888	42.165	99.3888
10.1	0.454652	10.1	0.512431	10.1	0.286814	10.1	1.30813	10.1	0.385605	10.1	0.502363	10.1	0.408659	10.1	1.12883	10.1	0.072661	10.1	1.37391	10.1	0.611005	10.1	0.431776	10.1	0.624192	10.1	0.936082	10.1	0.353092	10.1	0.0920941		100.392	9.83535	100.141	15.9723	100.392	23.2075	100.141	29.4566	100.392	34.2348	100.392	37.5413	100.141	40.3277	100.392	42.165	100.392
10.2	0.226525	10.2	0.465553	10.2	0.261812	10.2	0.604227	10.2	0.134819	10.2	0.482832	10.2	0.35475	10.2	0.756173	10.2	0.0304704	10.2	0.809843	10.2	0.664911	10.2	0.333338	10.2	0.667939	10.2	0.609517	10.2	0.349968	10.2	0.0444333		101.395	9.89464	101.142	16.0468	101.395	23.2628	101.142	29.4732	101.395	34.2354	101.395	37.5413	101.142	40.3277	101.395	42.165	101.395
10.3	0.242154	10.3	0.446025	10.3	0.310255	10.3	0.769853	10.3	0.361385	10.3	0.478147	10.3	0.51647	10.3	0.819456	10.3	0.000784442	10.3	0.930159	10.3	0.676629	10.3	0.617716	10.3	0.618721	10.3	0.69077	10.3	0.389813	10.3	0.199905		102.398	9.95114	102.142	16.117	102.398	23.3136	102.142	29.4879	102.398	34.236	102.398	37.5413	102.142	40.3277	102.398	42.165	102.398
10.4	0.128091	10.4	0.238212	10.4	0.285253	10.4	0.624544	10.4	0.444199	10.4	0.453146	10.4	0.568815	10.4	0.767892	10.4	0.0289102	10.4	0.695784	10.4	0.681318	10.4	0.702089	10.4	0.561692	10.4	0.502488	10.4	0.370281	10.4	0.242874		103.4	10.005	103.143	16.1832	103.4	23.3605	103.143	29.5007	103.4	34.2364	103.4	37.5413	103.143	40.3277	103.4	42.165	103.4
10.5	0.131215	10.5	0.221023	10.5	0.373533	10.5	0.507353	10.5	0.575447	10.5	0.546114	10.5	0.693033	10.5	0.739766	10.5	0.0757852	10.5	0.599688	10.5	0.687566	10.5	0.776308	10.5	0.574189	10.5	0.532174	10.5	0.400749	10.5	0.286625		104.403	10.0563	104.143	16.2455	104.403	23.4035	104.143	29.512	104.403	34.2368	104.403	37.5413	104.143	40.3277	104.403	42.165	104.403
10.6	0.0601204	10.6	0.0952408	10.6	0.385252	10.6	0.349539	10.6	0.605133	10.6	0.553144	10.6	0.73522	10.6	0.618673	10.6	0.0828157	10.6	0.611406	10.6	0.578191	10.6	0.806776	10.6	0.517159	10.6	0.482957	10.6	0.408562	10.6	0.343654		105.406	10.1052	105.144	16.3043	105.406	23.4432	105.144	29.522	105.406	34.237	105.406	37.5413	105.144	40.3277	105.406	42.165	105.406
10.7	0.0179337	10.7	-0.0367897	10.7	0.349314	10.7	0.226885	10.7	0.55904	10.7	0.532831	10.7	0.699282	10.7	0.553048	10.7	0.0703149	10.7	0.568438	10.7	0.551629	10.7	0.76615	10.7	0.497628	10.7	0.457173	10.7	0.392155	10.7	0.322559		106.409	10.1518	106.144	16.3596	106.409	23.4797	106.144	29.5307	106.409	34.2373	106.409	37.5413	106.144	40.3277	106.409	42.165	106.409
10.8	0.00621492	10.8	-0.0235069	10.8	0.283689	10.8	0.219854	10.8	0.499664	10.8	0.514082	10.8	0.636782	10.8	0.564767	10.8	0.0554719	10.8	0.560625	10.8	0.559442	10.8	0.701307	10.8	0.494503	10.8	0.436082	10.8	0.349186	10.8	0.269436		107.412	10.1962	107.144	16.4118	107.412	23.5133	107.144	29.5384	107.412	34.2374	107.412	37.5413	107.144	40.3277	107.412	42.165	107.412
10.9	0.00933915	10.9	0.0225861	10.9	0.263376	10.9	0.277666	10.9	0.480915	10.9	0.506269	10.9	0.606314	10.9	0.567891	10.9	0.056254	10.9	0.537188	10.9	0.574285	10.9	0.67787	10.9	0.480439	10.9	0.443112	10.9	0.322624	10.9	0.253811		108.415	10.2385	108.145	16.4609	108.415	23.5443	108.145	29.5452	108.415	34.2376	108.415	37.5413	108.145	40.3277	108.415	42.165	108.415
11	0.0109032	11	0.0428994	11	0.272753	11	0.293291	11	0.469978	11	0.486738	11	0.595377	11	0.569456	11	0.087504	11	0.537188	11	0.561006	11	0.658339	11	0.471066	11	0.443112	11	0.324188	11	0.262405		109.418	10.2789	109.145	16.5072	109.418	23.5727	109.145	29.5511	109.418	34.2377	109.418	37.5413	109.145	40.3277	109.418	42.165	109.418
11.1	0.0171517	11.1	0.0491478	11.1	0.275095	11.1	0.292509	11.1	0.456696	11.1	0.478143	11.1	0.567251	11.1	0.564767	11.1	0.0898462	11.1	0.545	11.1	0.574285	11.1	0.634119	11.1	0.478096	11.1	0.450925	11.1	0.324967	11.1	0.24834		110.421	10.3173	110.146	16.5508	110.421	23.599	110.146	29.5563	110.421	34.2378	110.421	37.5413	110.146	40.3277	110.421	42.165	110.421
11.2	0.0304344	11.2	0.0686791	11.2	0.260252	11.2	0.316728	11.2	0.456696	11.2	0.470331	11.2	0.557875	11.2	0.57961	11.2	0.0781274	11.2	0.552031	11.2	0.593816	11.2	0.607557	11.2	0.465596	11.2	0.457955	11.2	0.325749	11.2	0.231155		111.424	10.3539	111.146	16.5919	111.424	23.6231	111.146	29.5609	111.424	34.2379	111.424	37.5413	111.146	40.3277	111.424	42.165	111.424
11.3	0.0366829	11.3	0.0858681	11.3	0.251657	11.3	0.333135	11.3	0.449665	11.3	0.45627	11.3	0.548502	11.3	0.57258	11.3	0.0906282	11.3	0.548124	11.3	0.618818	11.3	0.595839	11.3	0.466378	11.3	0.447019	11.3	0.323406	11.3	0.229591		112.427	10.3888	112.146	16.6306	112.427	23.6453	112.146	29.5649	112.427	34.2379	112.427	37.5413	112.146	40.3277	112.427	42.165	112.427
11.4	0.0577782	11.4	0.117118	11.4	0.261034	11.4	0.344854	11.4	0.434822	11.4	0.4633	11.4	0.57194	11.4	0.593675	11.4	0.103911	11.4	0.554377	11.4	0.650068	11.4	0.592714	11.4	0.474972	11.4	0.455613	11.4	0.332001	11.4	0.235843		113.43	10.4221	113.147	16.6671	113.43	23.6657	113.147	29.5685	113.43	34.238	113.43	37.5413	113.147	40.3277	113.43	42.165	113.43
11.5	0.0452774	11.5	0.14368	11.5	0.253221	11.5	0.351885	11.5	0.425446	11.5	0.451582	11.5	0.562563	11.5	0.606172	11.5	0.0820337	11.5	0.548906	11.5	0.668817	11.5	0.570837	11.5	0.462471	11.5	0.443112	11.5	0.324967	11.5	0.233497		114.433	10.4538	114.147	16.7015	114.433	23.6846	114.147	29.5716	114.433	34.238	114.433	37.5413	114.147	40.3277	114.433	42.165	114.433
11.6	0.0210579	11.6	0.15071	11.6	0.239157	11.6	0.322977	11.6	0.398884	11.6	0.446893	11.6	0.54772	11.6	0.608518	11.6	0.0539079	11.6	0.527811	11.6	0.664129	11.6	0.548964	11.6	0.429657	11.6	0.422017	11.6	0.322624	11.6	0.224903		115.435	10.484	115.148	16.7338	115.435	23.7019	115.148	29.5744	115.435	34.238	115.435	37.5413	115.148	40.3277	115.435	42.165	115.435
11.7	-0.0101921	11.7	0.132743	11.7	0.217283	11.7	0.301103	11.7	0.379353	11.7	0.428926	11.7	0.539908	11.7	0.615548	11.7	0.0242219	11.7	0.498125	11.7	0.641473	11.7	0.529432	11.7	0.40466	11.7	0.397019	11.7	0.307781	11.7	0.204593		116.438	10.5128	116.148	16.7643	116.438	23.7178	116.148	29.5768	116.438	34.2381	116.438	37.5413	116.148	40.3277	116.438	42.165	116.438
11.8	-0.0289413	11.8	0.111648	11.8	0.205564	11.8	0.297197	11.8	0.370758	11.8	0.418768	11.8	0.531313	11.8	0.618673	11.8	-0.00390382	11.8	0.466875	11.8	0.613347	11.8	0.517714	11.8	0.386689	11.8	0.379048	11.8	0.309342	11.8	0.198341		117.441	10.5403	117.149	16.7931	117.441	23.7325	117.149	29.5789	117.441	34.2381	117.441	37.5413	117.149	40.3277	117.441	42.165	117.441
11.9	-0.0289413	11.9	0.0968048	11.9	0.20244	11.9	0.318292	11.9	0.367634	11.9	0.437521	11.9	0.536001	11.9	0.624925	11.9	-0.00155778	11.9	0.463751	11.9	0.600069	11.9	0.522402	11.9	0.38591	11.9	0.386083	11.9	0.323406	11.9	0.203029		118.444	10.5664	118.149	16.8202	118.444	23.746	118.149	29.5807	118.444	34.2381	118.444	37.5413	118.149	40.3277	118.444	42.165	118.444
12	-0.0328476	12	0.0764916	12	0.200094	12	0.331571	12	0.368416	12	0.439863	12	0.527407	12	0.618673	12	0.0234399	12	0.450468	12	0.582097	12	0.504431	12	0.384346	12	0.399361	12	0.326531	12	0.206154		119.447	10.5913	119.149	16.8457	119.447	23.7584	119.149	29.5824	119.447	34.2381	119.447	37.5413	119.149	40.3277	119.447	42.165	119.447
12.1	-0.0164406	12.1	0.0858681	12.1	0.227442	12.1	0.352667	12.1	0.391853	12.1	0.436739	12.1	0.525847	12.1	0.615548	12.1	0.0445352	12.1	0.459845	12.1	0.571161	12.1	0.523184	12.1	0.392941	12.1	0.420457	12.1	0.338249	12.1	0.212406		120.45	10.6151	120.15	16.8697	120.45	23.7699	120.15	29.5838	120.45	34.2381	120.45	37.5413	120.15	40.3277	120.45	42.165	120.45
12.2	-0.0125343	12.2	0.0975869	12.2	0.244627	12.2	0.375322	12.2	0.417633	12.2	0.435175	12.2	0.504751	12.2	0.60383	12.2	0.056254	12.2	0.466875	12.2	0.56413	12.2	0.52865	12.2	0.391377	12.2	0.436864	12.2	0.342938	12.2	0.21006		121.453	10.6377	121.15	16.8924	121.453	23.7804	121.15	29.5851	121.453	34.2381	121.453	37.5413	121.15	40.3277	121.453	42.165	121.453
12.3	-0.0250351	12.3	0.0999291	12.3	0.256346	12.3	0.379228	12.3	0.445759	12.3	0.43205	12.3	0.496939	12.3	0.57961	12.3	0.0585962	12.3	0.459063	12.3	0.546941	12.3	0.530214	12.3	0.392941	12.3	0.446236	12.3	0.342156	12.3	0.195217		122.456	10.6593	122.151	16.9137	122.456	23.7901	122.151	29.5862	122.456	34.2381	122.456	37.5413	122.151	40.3277	122.456	42.165	122.456
12.4	-0.0148804	12.4	0.116336	12.4	0.271189	12.4	0.377664	12.4	0.462166	12.4	0.41955	12.4	0.499281	12.4	0.567891	12.4	0.0585962	12.4	0.454374	12.4	0.535222	12.4	0.524744	12.4	0.403096	12.4	0.450925	12.4	0.337467	12.4	0.190529		123.459	10.6799	123.151	16.9339	123.459	23.799	123.151	29.5872	123.459	34.2381	123.459	37.5413	123.151	40.3277	123.459	42.165	123.459
12.5	-0.00472182	12.5	0.121024	12.5	0.288378	12.5	0.38001	12.5	0.477009	12.5	0.417207	12.5	0.47819	12.5	0.565549	12.5	0.0531297	12.5	0.455156	12.5	0.53288	12.5	0.533339	12.5	0.432003	12.5	0.458737	12.5	0.339813	12.5	0.192875		124.462	10.6995	124.151	16.9528	124.462	23.8073	124.151	29.588	124.462	34.2381	124.462	37.5413	124.151	40.3277	124.462	42.165	124.462
12.6	0.0218399	12.6	0.126491	12.6	0.302439	12.6	0.382353	12.6	0.477009	12.6	0.43205	12.6	0.48522	12.6	0.567891	12.6	0.0507837	12.6	0.462187	12.6	0.532098	12.6	0.545057	12.6	0.453877	12.6	0.470456	12.6	0.35231	12.6	0.213184		125.465	10.7181	125.152	16.9707	125.465	23.8148	125.152	29.5888	125.465	34.2381	125.465	37.5413	125.152	40.3277	125.465	42.165	125.465
12.7	0.0382469	12.7	0.125713	12.7	0.308691	12.7	0.388605	12.7	0.473885	12.7	0.428926	12.7	0.48522	12.7	0.557737	12.7	0.040629	12.7	0.445002	12.7	0.528974	12.7	0.545057	12.7	0.460129	12.7	0.467332	12.7	0.346844	12.7	0.207718		126.468	10.7359	126.152	16.9875	126.468	23.8218	126.152	29.5895	126.468	34.2381	126.468	37.5413	126.152	40.3277	126.468	42.165	126.468
12.8	0.0437134	12.8	0.123367	12.8	0.309469	12.8	0.386259	12.8	0.456696	12.8	0.414861	12.8	0.477408	12.8	0.553048	12.8	0.0312524	12.8	0.450468	12.8	0.50319	12.8	0.540369	12.8	0.460907	12.8	0.472798	12.8	0.337467	12.8	0.198341		127.47	10.7529	127.153	17.0033	127.47	23.8282	127.153	29.59	127.47	34.2381	127.47	37.5413	127.153	40.3277	127.47	42.165	127.47
12.9	0.0343407	12.9	0.121024	12.9	0.295408	12.9	0.36751	12.9	0.441071	12.9	0.389082	12.9	0.458658	12.9	0.54133	12.9	0.0156274	12.9	0.448126	12.9	0.477411	12.9	0.52162	12.9	0.443722	12.9	0.455613	12.9	0.315594	12.9	0.179592		128.473	10.769	128.153	17.0183	128.473	23.8341	128.153	29.5906	128.473	34.2381	128.473	37.5413	128.153	40.3277	128.473	42.165	128.473
13	0.0460594	13	0.132743	13	0.300096	13	0.372198	13	0.450447	13	0.398458	13	0.462565	13	0.546018	13	0.0367227	13	0.462969	13	0.482099	13	0.526308	13	0.439034	13	0.455613	13	0.330437	13	0.173343		129.476	10.7844	129.154	17.0323	129.476	23.8395	129.154	29.591	129.476	34.2381	129.476	37.5413	129.154	40.3277	129.476	42.165	129.476
13.1	0.0530899	13.1	0.147586	13.1	0.307127	13.1	0.379228	13.1	0.457478	13.1	0.404707	13.1	0.457876	13.1	0.549924	13.1	0.0437532	13.1	0.479376	13.1	0.481317	13.1	0.522402	13.1	0.439034	13.1	0.450925	13.1	0.330437	13.1	0.175686		130.479	10.7991	130.154	17.0456	130.479	23.8445	130.154	29.5914	130.479	34.2381	130.479	37.5413	130.154	40.3277	130.479	42.165	130.479
13.2	0.0562142	13.2	0.142898	13.2	0.310251	13.2	0.377664	13.2	0.457478	13.2	0.399236	13.2	0.461001	13.2	0.54836	13.2	0.0468774	13.2	0.489531	13.2	0.472722	13.2	0.520838	13.2	0.430439	13.2	0.449361	13.2	0.333561	13.2	0.17881		131.482	10.8131	131.154	17.0581	131.482	23.8491	131.154	29.5918	131.482	34.2381	131.482	37.5413	131.154	40.3277	131.482	42.165	131.482
13.3	0.0655907	13.3	0.147586	13.3	0.300096	13.3	0.368292	13.3	0.457478	13.3	0.413301	13.3	0.470377	13.3	0.557737	13.3	0.056254	13.3	0.498907	13.3	0.482099	13.3	0.530214	13.3	0.439816	13.3	0.451707	13.3	0.339813	13.3	0.183498		132.485	10.8264	132.155	17.0698	132.485	23.8533	132.155	29.5921	132.485	34.2381	132.485	37.5413	132.155	40.3277	132.485	42.165	132.485
13.4	0.0710571	13.4	0.138992	13.4	0.295408	13.4	0.36751	13.4	0.452789	13.4	0.415643	13.4	0.471937	13.4	0.560079	13.4	0.0789094	13.4	0.509062	13.4	0.492254	13.4	0.535681	13.4	0.449971	13.4	0.461861	13.4	0.332779	13.4	0.183498		133.488	10.8391	133.155	17.0809	133.488	23.8572	133.155	29.5923	133.488	34.2381	133.488	37.5413	133.155	40.3277	133.488	42.165	133.488
13.5	0.0655907	13.5	0.15071	13.5	0.278219	13.5	0.370634	13.5	0.437946	13.5	0.420332	13.5	0.486002	13.5	0.553048	13.5	0.0859399	13.5	0.516874	13.5	0.485223	13.5	0.52162	13.5	0.446846	13.5	0.463426	13.5	0.325749	13.5	0.183498		134.491	10.8512	134.156	17.0914	134.491	23.8608	134.156	29.5926	134.491	34.2381	134.491	37.5413	134.156	40.3277	134.491	42.165	134.491
13.6	0.0655907	13.6	0.133525	13.6	0.265722	13.6	0.357355	13.6	0.430916	13.6	0.429708	13.6	0.500845	13.6	0.560861	13.6	0.0953165	13.6	0.526251	13.6	0.4946	13.6	0.523184	13.6	0.435128	13.6	0.458737	13.6	0.311688	13.6	0.188186		135.494	8.9221	135.156	17.1012	135.494	21.2766	135.156	29.5928	135.494	32.0704	135.494	34.8713	135.156	40.3277	135.494	37.4228	135.494
13.7	0.0648087	13.7	0.142898	13.7	0.263376	13.7	0.36751	13.7	0.437946	13.7	0.443769	13.7	0.512564	13.7	0.577268	13.7	0.102347	13.7	0.530157	13.7	0.508661	13.7	0.520838	13.7	0.435128	13.7	0.455613	13.7	0.327313	13.7	0.190529		136.497	8.60149	136.156	14.3301	136.497	20.512	136.156	26.8217	136.497	30.918	136.497	33.6182	136.156	35.6533	136.497	36.0781	136.497
13.8	0.0530899	13.8	0.132743	13.8	0.244627	13.8	0.362821	13.8	0.433258	13.8	0.446893	13.8	0.512564	13.8	0.57961	13.8	0.107035	13.8	0.545	13.8	0.511785	13.8	0.513807	13.8	0.432003	13.8	0.450925	13.8	0.322624	13.8	0.183498		137.5	8.29241	137.157	13.8164	137.5	19.7749	137.157	25.8603	137.5	29.807	137.5	32.4102	137.157	34.3753	137.5	34.7817	137.5
13.9	0.0484017	13.9	0.123367	13.9	0.253221	13.9	0.355791	13.9	0.423103	13.9	0.448457	13.9	0.50944	13.9	0.57258	13.9	0.0976587	13.9	0.532499	13.9	0.508661	13.9	0.505995	13.9	0.427315	13.9	0.446236	13.9	0.317936	13.9	0.188186		138.503	7.99443	138.157	13.3211	138.503	19.0643	138.157	24.9333	138.503	28.7359	138.503	31.2456	138.157	33.1431	138.503	33.5318	138.503
14	0.0351227	14	0.113212	14	0.240721	14	0.349542	14	0.415291	14	0.443769	14	0.501627	14	0.569456	14	0.087504	14	0.522345	14	0.505536	14	0.491152	14	0.424191	14	0.443112	14	0.307781	14	0.192093		139.505	7.70716	139.158	12.8436	139.505	18.3793	139.158	24.0396	139.505	27.7033	139.505	30.1228	139.158	31.955	139.505	32.3269	139.505
14.1	0.0359009	14.1	0.128055	14.1	0.248533	14.1	0.350321	14.1	0.420757	14.1	0.446893	14.1	0.511782	14.1	0.576486	14.1	0.0945344	14.1	0.532499	14.1	0.512567	14.1	0.505995	14.1	0.434346	14.1	0.443112	14.1	0.317936	14.1	0.197559		140.508	7.43021	140.158	12.3832	140.508	17.7189	140.158	23.1778	140.508	26.7078	140.508	29.0404	140.158	30.8096	140.508	31.1653	140.508
14.2	0.0218399	14.2	0.11946	14.2	0.248533	14.2	0.33626	14.2	0.406696	14.2	0.43205	14.2	0.500063	14.2	0.564767	14.2	0.0781274	14.2	0.525469	14.2	0.500848	14.2	0.505995	14.2	0.419503	14.2	0.431394	14.2	0.307781	14.2	0.183498		141.511	7.16322	141.159	11.9393	141.511	17.0821	141.159	22.347	141.511	25.7481	141.511	27.9968	141.159	29.7052	141.511	30.0454	141.511
14.3	0.0218399	14.3	0.116336	14.3	0.251657	14.3	0.33626	14.3	0.394978	14.3	0.439863	14.3	0.493033	14.3	0.560079	14.3	0.0828157	14.3	0.522345	14.3	0.500848	14.3	0.509119	14.3	0.407784	14.3	0.431394	14.3	0.303093	14.3	0.183498		142.514	6.90582	142.159	11.5114	142.514	16.4683	142.159	21.546	142.514	24.8229	142.514	26.9908	142.159	28.6404	142.514	28.9657	142.514
14.4	0.0218399	14.4	0.104617	14.4	0.256346	14.4	0.328447	14.4	0.399666	14.4	0.436739	14.4	0.50944	14.4	0.553048	14.4	0.0828157	14.4	0.501249	14.4	0.49616	14.4	0.510683	14.4	0.414814	14.4	0.431394	14.4	0.303093	14.4	0.180374		143.517	6.65766	143.159	11.0987	143.517	15.8766	143.159	20.7736	143.517	23.9309	143.517	26.0209	143.159	27.6137	143.517	27.9249	143.517
14.5	0.0218399	14.5	0.11243	14.5	0.256346	14.5	0.33626	14.5	0.406696	14.5	0.43205	14.5	0.504751	14.5	0.553048	14.5	0.0828157	14.5	0.505938	14.5	0.489129	14.5	0.505995	14.5	0.407784	14.5	0.426705	14.5	0.286686	14.5	0.175686		144.52	6.41843	144.16	10.7009	144.52	15.306	144.16	20.029	144.52	23.071	144.52	25.0859	144.16	26.6239	144.52	26.9214	144.52
14.6	0.0218399	14.6	0.124149	14.6	0.256346	14.6	0.328447	14.6	0.406696	14.6	0.435175	14.6	0.500063	14.6	0.553048	14.6	0.0828157	14.6	0.505938	14.6	0.484441	14.6	0.501307	14.6	0.407784	14.6	0.424363	14.6	0.279656	14.6	0.183498		145.523	6.18779	145.16	10.3173	145.523	14.756	145.16	19.311	145.523	22.242	145.523	24.1845	145.16	25.6696	145.523	25.9541	145.523
14.7	0.0234039	14.7	0.121024	14.7	0.261034	14.7	0.330011	14.7	0.406696	14.7	0.441427	14.7	0.497721	14.7	0.553048	14.7	0.0906282	14.7	0.510626	14.7	0.482099	14.7	0.498964	14.7	0.412472	14.7	0.424363	14.7	0.284344	14.7	0.188186		146.526	5.96544	146.161	9.94748	146.526	14.2258	146.161	18.6188	146.526	21.4427	146.526	23.3154	146.161	24.7494	146.526	25.0214	146.526
14.8	0.0257462	14.8	0.135867	14.8	0.26494	14.8	0.332353	14.8	0.406696	14.8	0.446893	14.8	0.501627	14.8	0.553048	14.8	0.087504	14.8	0.517656	14.8	0.489129	14.8	0.505995	14.8	0.419503	14.8	0.431394	14.8	0.291374	14.8	0.195217		147.529	5.75108	147.161	9.59091	147.529	13.7146	147.161	17.9514	147.529	20.6722	147.529	22.4776	147.161	23.8622	147.529	24.1223	147.529
14.9	0.0257462	14.9	0.124931	14.9	0.260252	14.9	0.332353	14.9	0.403572	14.9	0.467989	14.9	0.496939	14.9	0.553048	14.9	0.0828157	14.9	0.514532	14.9	0.489129	14.9	0.505995	14.9	0.419503	14.9	0.426705	14.9	0.291374	14.9	0.195217		148.532	5.54442	148.161	9.24711	148.532	13.2218	148.161	17.3079	148.532	19.9294	148.532	21.6699	148.161	23.0069	148.532	23.2555	148.532
15	0.0124634	15	0.111648	15	0.251657	15	0.331571	15	0.385601	15	0.461736	15	0.488344	15	0.529611	15	0.0742212	15	0.501249	15	0.480535	15	0.4974	15	0.410908	15	0.41108	15	0.28278	15	0.181934		149.535	5.34519	149.162	8.91564	149.535	12.7467	149.162	16.6875	149.535	19.2132	149.535	20.8912	149.162	22.1822	149.535	22.4199	149.535
15.1	0.0101212	15.1	0.116336	15.1	0.256346	15.1	0.33626	15.1	0.380135	15.1	0.45627	15.1	0.488344	15.1	0.529611	15.1	0.0789094	15.1	0.501249	15.1	0.482099	15.1	0.498964	15.1	0.412472	15.1	0.415769	15.1	0.287468	15.1	0.195999		150.538	5.15312	150.162	8.59605	150.538	12.2887	150.162	16.0893	150.538	18.5228	150.538	20.1405	150.162	21.3871	150.538	21.6142	150.538
15.2	0.0101212	15.2	0.108524	15.2	0.251657	15.2	0.328447	15.2	0.370758	15.2	0.439863	15.2	0.473501	15.2	0.524923	15.2	0.0742212	15.2	0.494219	15.2	0.477411	15.2	0.494276	15.2	0.410908	15.2	0.412644	15.2	0.287468	15.2	0.203029		151.54	4.96795	151.163	8.28792	151.54	11.8471	151.163	15.5126	151.54	17.8572	151.54	19.4168	151.163	20.6204	151.54	20.8375	151.54
15.3	0.0179337	15.3	0.0968048	15.3	0.244627	15.3	0.328447	15.3	0.363728	15.3	0.439863	15.3	0.468813	15.3	0.51008	15.3	0.0671907	15.3	0.494219	15.3	0.465692	15.3	0.489588	15.3	0.400753	15.3	0.419675	15.3	0.287468	15.3	0.191311		152.543	4.78943	152.163	7.99084	152.543	11.4214	152.163	14.9565	152.543	17.2156	152.543	18.7191	152.163	19.8813	152.543	20.0888	152.543
15.4	0.0179337	15.4	0.0921166	15.4	0.229784	15.4	0.328447	15.4	0.363728	15.4	0.439863	15.4	0.466471	15.4	0.506956	15.4	0.0671907	15.4	0.489531	15.4	0.461004	15.4	0.474745	15.4	0.396065	15.4	0.419675	15.4	0.284344	15.4	0.191311		153.546	4.61733	153.163	7.7044	153.546	11.011	153.163	14.4204	153.546	16.5969	153.546	18.0464	153.163	19.1686	153.546	19.3669	153.546
15.5	0.0179337	15.5	0.0850861	15.5	0.22822	15.5	0.323759	15.5	0.359039	15.5	0.435175	15.5	0.468813	15.5	0.502267	15.5	0.0835977	15.5	0.479376	15.5	0.450849	15.5	0.474745	15.5	0.391377	15.5	0.414986	15.5	0.279656	15.5	0.191311		154.549	4.45141	154.164	7.42823	154.549	10.6153	154.164	13.9035	154.549	16.0006	154.549	17.398	154.164	18.4815	154.549	18.671	154.549
15.6	0.0132454	15.6	0.0882103	15.6	0.229784	15.6	0.316728	15.6	0.348885	15.6	0.436739	15.6	0.458658	15.6	0.505391	15.6	0.0906282	15.6	0.474688	15.6	0.457879	15.6	0.470057	15.6	0.384346	15.6	0.403268	15.6	0.279656	15.6	0.191311		155.552	4.29145	155.164	7.16196	155.552	10.2338	155.164	13.4051	155.552	15.4256	155.552	16.7728	155.164	17.819	155.552	18.0001	155.552
15.7	0.00777894	15.7	0.0858681	15.7	0.241503	15.7	0.316728	15.7	0.348885	15.7	0.420332	15.7	0.458658	15.7	0.514768	15.7	0.0906282	15.7	0.479376	15.7	0.450849	15.7	0.467714	15.7	0.389035	15.7	0.400926	15.7	0.284344	15.7	0.199123		156.555	4.13724	156.165	6.90523	156.555	9.8661	156.165	12.9246	156.555	14.8713	156.555	16.1701	156.165	17.1803	156.555	17.3532	156.555
15.8	0.0218399	15.8	0.0897744	15.8	0.248533	15.8	0.313604	15.8	0.367634	15.8	0.415643	15.8	0.465689	15.8	0.521798	15.8	0.0984407	15.8	0.474688	15.8	0.457879	15.8	0.474745	15.8	0.396065	15.8	0.407956	15.8	0.279656	15.8	0.210842		157.558	3.98858	157.165	6.65771	157.558	9.51157	157.165	12.4613	157.558	14.3369	157.558	15.589	157.165	16.5644	157.558	16.7297	157.558
15.9	0.0218399	15.9	0.0882103	15.9	0.248533	15.9	0.31204	15.9	0.359821	15.9	0.408613	15.9	0.465689	15.9	0.506956	15.9	0.0953165	15.9	0.486406	15.9	0.457879	15.9	0.482557	15.9	0.396065	15.9	0.404832	15.9	0.286686	15.9	0.210842		158.561	3.84525	158.166	6.41906	158.561	9.16979	158.166	12.0146	158.561	13.8217	158.561	15.0288	158.166	15.9707	158.561	16.1285	158.561
16	0.0218399	16	0.0897744	16	0.25947	16	0.316728	16	0.348103	16	0.408613	16	0.465689	16	0.494455	16	0.0906282	16	0.474688	16	0.457879	16	0.482557	16	0.407784	16	0.411862	16	0.279656	16	0.219436		159.564	3.70708	159.166	6.18896	159.564	8.84028	159.166	11.5839	159.564	13.3251	159.564	14.4888	159.166	15.3982	159.564	15.549	159.564
16.1	0.0366829	16.1	0.0882103	16.1	0.267282	16.1	0.316728	16.1	0.354351	16.1	0.420332	16.1	0.457094	16.1	0.505391	16.1	0.0937524	16.1	0.477812	16.1	0.453191	16.1	0.485682	16.1	0.410908	16.1	0.414986	16.1	0.287468	16.1	0.213184		160.567	3.57387	160.166	5.96711	160.567	8.52262	160.166	11.1687	160.567	12.8462	160.567	13.9682	160.166	14.8462	160.567	14.9902	160.567
16.2	0.0366829	16.2	0.104617	16.2	0.271971	16.2	0.316728	16.2	0.352009	16.2	0.408613	16.2	0.461783	16.2	0.51008	16.2	0.0984407	16.2	0.477812	16.2	0.457879	16.2	0.49037	16.2	0.428097	16.2	0.419675	16.2	0.294499	16.2	0.222561		161.57	3.44545	161.167	5.75322	161.57	8.21637	161.167	10.7684	161.57	12.3846	161.57	13.4662	161.167	14.3141	161.57	14.4516	161.57
16.3	0.0374649	16.3	0.104617	16.3	0.280565	16.3	0.324541	16.3	0.352009	16.3	0.408613	16.3	0.461783	16.3	0.51008	16.3	0.0984407	16.3	0.470781	16.3	0.453191	16.3	0.49037	16.3	0.430439	16.3	0.414986	16.3	0.299187	16.3	0.222561		162.573	3.32164	162.167	5.54699	162.573	7.92112	162.167	10.3824	162.573	11.9396	162.573	12.9823	162.167	13.801	162.573	13.9323	162.573
16.4	0.0343407	16.4	0.0921166	16.4	0.263376	16.4	0.316728	16.4	0.355915	16.4	0.403925	16.4	0.449282	16.4	0.489766	16.4	0.0859399	16.4	0.467657	16.4	0.438348	16.4	0.479433	16.4	0.415596	16.4	0.404832	16.4	0.291374	16.4	0.214748		163.575	3.20228	163.168	5.34815	163.575	7.63649	163.168	10.0102	163.575	11.5106	163.575	12.5158	163.168	13.3062	163.575	13.4316	163.575
16.5	0.0366829	16.5	0.0897744	16.5	0.256346	16.5	0.316728	16.5	0.355915	16.5	0.408613	16.5	0.431315	16.5	0.482736	16.5	0.0789094	16.5	0.469999	16.5	0.438348	16.5	0.466932	16.5	0.424191	16.5	0.395455	16.5	0.28825	16.5	0.203029		164.578	3.08721	164.168	5.15644	164.578	7.36208	164.168	9.65138	164.578	11.097	164.578	12.0661	164.168	12.8293	164.578	12.949	164.578
16.6	0.0460594	16.6	0.109306	16.6	0.253221	16.6	0.316728	16.6	0.352791	16.6	0.410177	16.6	0.431315	16.6	0.487424	16.6	0.0953165	16.6	0.464533	16.6	0.443036	16.6	0.466932	16.6	0.414814	16.6	0.389989	16.6	0.28825	16.6	0.207718		165.581	2.97627	165.168	4.97161	165.581	7.09753	165.168	9.30542	165.581	10.6982	165.581	11.6325	165.168	12.3694	165.581	12.4837	165.581
16.7	0.0382469	16.7	0.111648	16.7	0.236814	16.7	0.301885	16.7	0.331696	16.7	0.4008	16.7	0.421938	16.7	0.482736	16.7	0.0906282	16.7	0.443438	16.7	0.426629	16.7	0.459902	16.7	0.392941	16.7	0.375924	16.7	0.278874	16.7	0.203029		166.584	2.86933	166.169	4.7934	166.584	6.84249	166.169	8.97186	166.584	10.3138	166.584	11.2145	166.169	11.926	166.584	12.0351	166.584
16.8	0.0460594	16.8	0.106181	16.8	0.236814	16.8	0.297197	16.8	0.329353	16.8	0.405489	16.8	0.419596	16.8	0.487424	16.8	0.0953165	16.8	0.448126	16.8	0.431318	16.8	0.455214	16.8	0.388253	16.8	0.382176	16.8	0.284344	16.8	0.203029		167.587	2.76622	167.169	4.62157	167.587	6.59661	167.169	8.65025	167.587	9.94316	167.587	10.8115	167.169	11.4985	167.587	11.6026	167.587
16.9	0.0437134	16.9	0.0991471	16.9	0.236814	16.9	0.292509	16.9	0.34029	16.9	0.407831	16.9	0.418814	16.9	0.489766	16.9	0.0976587	16.9	0.450468	16.9	0.43366	16.9	0.462244	16.9	0.38044	16.9	0.375142	16.9	0.281998	16.9	0.195217		168.59	2.66682	168.17	4.45591	168.59	6.35957	168.17	8.34018	168.59	9.58586	168.59	10.423	168.17	11.0863	168.59	11.1857	168.59
17	0.0460594	17	0.106181	17	0.241503	17	0.298761	17	0.34029	17	0.412519	17	0.418814	17	0.496019	17	0.103911	17	0.459845	17	0.443036	17	0.455214	17	0.38044	17	0.377488	17	0.28122	17	0.199905		169.593	2.57099	169.17	4.29618	169.593	6.13105	169.17	8.04122	169.593	9.24141	169.593	10.0485	169.17	10.6889	169.593	10.7838	169.593
17.1	0.0648087	17.1	0.10696	17.1	0.263376	17.1	0.299539	17.1	0.351227	17.1	0.412519	17.1	0.421938	17.1	0.496797	17.1	0.11719	17.1	0.465311	17.1	0.457879	17.1	0.458338	17.1	0.383564	17.1	0.382954	17.1	0.281998	17.1	0.205372		170.596	2.4786	170.171	4.14218	170.596	5.91074	170.171	7.75297	170.596	8.90933	170.596	9.68742	170.171	10.3058	170.596	10.3963	170.596
17.2	0.0601204	17.2	0.116336	17.2	0.263376	17.2	0.294073	17.2	0.352791	17.2	0.412519	17.2	0.426626	17.2	0.494455	17.2	0.121878	17.2	0.474688	17.2	0.469598	17.2	0.459902	17.2	0.385128	17.2	0.365769	17.2	0.276531	17.2	0.203029		171.599	2.38954	171.171	3.9937	171.599	5.69834	171.171	7.47506	171.599	8.58918	171.599	9.33931	171.171	9.93637	171.599	10.0227	171.599
17.3	0.0577782	17.3	0.1179	17.3	0.261034	17.3	0.305792	17.3	0.348103	17.3	0.404707	17.3	0.42819	17.3	0.499143	17.3	0.138285	17.3	0.479376	17.3	0.461786	17.3	0.471621	17.3	0.392941	17.3	0.3728	17.3	0.276531	17.3	0.219436		172.602	2.30367	172.171	3.85055	172.602	5.49358	172.171	7.20711	172.602	8.28054	172.602	9.00372	172.171	9.58019	172.602	9.66253	172.602
17.4	0.0609024	17.4	0.111648	17.4	0.25947	17.4	0.304228	17.4	0.339508	17.4	0.403925	17.4	0.421938	17.4	0.497579	17.4	0.136721	17.4	0.474688	17.4	0.461004	17.4	0.473181	17.4	0.391377	17.4	0.364205	17.4	0.274967	17.4	0.217872		173.605	2.22089	173.172	3.71252	173.605	5.29617	173.172	6.94877	173.605	7.98299	173.605	8.68018	173.172	9.23678	173.605	9.31531	173.605
17.5	0.0609024	17.5	0.124149	17.5	0.268846	17.5	0.313604	17.5	0.353573	17.5	0.413301	17.5	0.434439	17.5	0.514768	17.5	0.146098	17.5	0.467657	17.5	0.47038	17.5	0.484121	17.5	0.400753	17.5	0.373582	17.5	0.284344	17.5	0.227249		174.608	2.14109	174.172	3.57944	174.608	5.10586	174.172	6.69968	174.608	7.69613	174.608	8.36827	174.172	8.90568	174.608	8.98058	174.608
17.6	0.0609024	17.6	0.124149	17.6	0.275877	17.6	0.320635	17.6	0.367634	17.6	0.420332	17.6	0.434439	17.6	0.521798	17.6	0.164847	17.6	0.486406	17.6	0.477411	17.6	0.489588	17.6	0.407784	17.6	0.380612	17.6	0.291374	17.6	0.242092		175.61	2.06415	175.173	3.45114	175.61	4.92239	175.173	6.45953	175.61	7.41958	175.61	8.06756	175.173	8.58645	175.61	8.65787	175.61
17.7	0.0726212	17.7	0.124149	17.7	0.275877	17.7	0.323759	17.7	0.367634	17.7	0.417207	17.7	0.434439	17.7	0.521798	17.7	0.160159	17.7	0.486406	17.7	0.477411	17.7	0.482557	17.7	0.407784	17.7	0.388425	17.7	0.291374	17.7	0.242092		176.613	1.98998	176.173	3.32743	176.613	4.74551	176.173	6.22798	176.613	7.15296	176.613	7.77767	176.173	8.27866	176.613	8.34676	176.613
17.8	0.0484017	17.8	0.111648	17.8	0.263376	17.8	0.312822	17.8	0.355133	17.8	0.400018	17.8	0.428968	17.8	0.509298	17.8	0.145316	17.8	0.469217	17.8	0.46491	17.8	0.481775	17.8	0.395283	17.8	0.368111	17.8	0.290592	17.8	0.234279		177.616	1.91847	177.173	3.20815	177.616	4.57499	177.173	6.00474	177.616	6.89593	177.616	7.49819	177.173	7.98191	177.616	8.04683	177.616
17.9	0.0413712	17.9	0.116336	17.9	0.256346	17.9	0.301103	17.9	0.348103	17.9	0.392988	17.9	0.414908	17.9	0.506173	17.9	0.128909	17.9	0.455156	17.9	0.457879	17.9	0.471621	17.9	0.38044	17.9	0.361081	17.9	0.283562	17.9	0.221779		178.619	1.84953	178.174	3.09315	178.619	4.41059	178.174	5.78949	178.619	6.64813	178.619	7.22875	178.174	7.69579	178.619	7.75768	178.619
18	0.0296524	18	0.104617	18	0.232908	18	0.289385	18	0.331696	18	0.376581	18	0.403189	18	0.478048	18	0.105471	18	0.443438	18	0.446161	18	0.455214	18	0.368721	18	0.354051	18	0.271843	18	0.203029		179.622	1.78307	179.174	2.98228	179.622	4.2521	179.174	5.58196	179.622	6.40924	179.622	6.96899	179.174	7.41993	179.622	7.47892	179.622
18.1	0.0343407	18.1	0.109306	18.1	0.242285	18.1	0.294073	18.1	0.321541	18.1	0.374239	18.1	0.404753	18.1	0.472581	18.1	0.100005	18.1	0.45672	18.1	0.462568	18.1	0.459902	18.1	0.37341	18.1	0.354051	18.1	0.260124	18.1	0.207718		180.625	1.719	180.175	2.87538	180.625	4.09931	180.175	5.38187	180.625	6.17893	180.625	6.71857	180.175	7.15396	180.625	7.21017	180.625
18.2	0.0413712	18.2	0.121024	18.2	0.256346	18.2	0.304228	18.2	0.328571	18.2	0.381269	18.2	0.414908	18.2	0.474923	18.2	0.109377	18.2	0.459063	18.2	0.461786	18.2	0.455214	18.2	0.383564	18.2	0.361081	18.2	0.260124	18.2	0.214748		181.628	1.65723	181.175	2.77231	181.628	3.952	181.175	5.18896	181.628	5.9569	181.628	6.47715	181.175	6.89752	181.628	6.95108	181.628
18.3	0.0366829	18.3	0.135085	18.3	0.251657	18.3	0.292509	18.3	0.323883	18.3	0.392988	18.3	0.414126	18.3	0.462423	18.3	0.0945344	18.3	0.449686	18.3	0.445379	18.3	0.462244	18.3	0.371846	18.3	0.34858	18.3	0.255436	18.3	0.206936		182.631	1.59768	182.176	2.67293	182.631	3.80999	182.176	5.00295	182.631	5.74285	182.631	6.2444	182.176	6.65027	182.631	6.7013	182.631
18.4	0.0249642	18.4	0.116336	18.4	0.244627	18.4	0.282354	18.4	0.316853	18.4	0.3883	18.4	0.390688	18.4	0.443673	18.4	0.0859399	18.4	0.438749	18.4	0.435224	18.4	0.455214	18.4	0.376534	18.4	0.352486	18.4	0.248406	18.4	0.190529		183.634	1.54027	183.176	2.57712	183.634	3.67308	183.176	4.82362	183.634	5.53649	183.634	6.02001	183.176	6.41189	183.634	6.4605	183.634
18.5	0.0179337	18.5	0.111648	18.5	0.244627	18.5	0.28079	18.5	0.316853	18.5	0.378145	18.5	0.380533	18.5	0.438985	18.5	0.0789094	18.5	0.428595	18.5	0.425847	18.5	0.455214	18.5	0.364815	18.5	0.349362	18.5	0.248406	18.5	0.183498		184.637	1.48492	184.176	2.48474	184.637	3.5411	184.176	4.65071	184.637	5.33754	184.637	5.80369	184.176	6.18205	184.637	6.22835	184.637
18.6	0.0265282	18.6	0.0968048	18.6	0.236814	18.6	0.277666	18.6	0.305916	18.6	0.368768	18.6	0.363344	18.6	0.428831	18.6	0.0710969	18.6	0.411406	18.6	0.406316	18.6	0.430994	18.6	0.357003	18.6	0.34155	18.6	0.240593	18.6	0.180374		185.64	1.43156	185.177	2.39567	185.64	3.41385	185.177	4.484	185.64	5.14574	185.64	5.59514	185.177	5.96045	185.64	6.00454	185.64
18.7	0.0335587	18.7	0.0968048	18.7	0.236814	18.7	0.277666	18.7	0.296539	18.7	0.35705	18.7	0.356314	18.7	0.419454	18.7	0.0796915	18.7	0.393438	18.7	0.396161	18.7	0.420839	18.7	0.353878	18.7	0.326707	18.7	0.240593	18.7	0.170997		186.643	1.38012	186.177	2.3098	186.643	3.29118	186.177	4.32327	186.643	4.96083	186.643	5.39409	186.177	5.74679	186.643	5.78878	186.643
18.8	0.0382469	18.8	0.0968048	18.8	0.241503	18.8	0.274542	18.8	0.294197	18.8	0.351583	18.8	0.356314	18.8	0.417112	18.8	0.0750032	18.8	0.38875	18.8	0.396161	18.8	0.420839	18.8	0.353878	18.8	0.326707	18.8	0.245281	18.8	0.168655		187.645	1.33053	187.178	2.227	187.645	3.17291	187.178	4.1683	187.645	4.78257	187.645	5.20026	187.178	5.54079	187.645	5.58076	187.645
18.9	0.0452774	18.9	0.0968048	18.9	0.240721	18.9	0.281572	18.9	0.289509	18.9	0.353925	18.9	0.368033	18.9	0.424142	18.9	0.087504	18.9	0.396563	18.9	0.398504	18.9	0.423182	18.9	0.360909	18.9	0.333737	18.9	0.252312	18.9	0.175686		188.648	1.28272	188.178	2.14717	188.648	3.0589	188.178	4.01888	188.648	4.61072	188.648	5.01339	188.178	5.34218	188.648	5.38023	188.648
19	0.0452774	19	0.0968048	19	0.240721	19	0.281572	19	0.289509	19	0.357832	19	0.368033	19	0.424142	19	0.0945344	19	0.396563	19	0.388349	19	0.416151	19	0.356221	19	0.333737	19	0.252312	19	0.175686		189.651	1.23662	189.178	2.0702	189.651	2.94898	189.178	3.87482	189.651	4.44504	189.651	4.83324	189.178	5.15068	189.651	5.18689	189.651
19.1	0.0265282	19.1	0.0819619	19.1	0.224314	19.1	0.269853	19.1	0.289509	19.1	0.334394	19.1	0.361002	19.1	0.412423	19.1	0.0828157	19.1	0.384844	19.1	0.371942	19.1	0.39662	19.1	0.337471	19.1	0.322019	19.1	0.237469	19.1	0.160843		190.654	1.19219	190.179	1.996	190.654	2.84301	190.179	3.73593	190.654	4.28531	190.654	4.65957	190.179	4.96605	190.654	5.00051	190.654
19.2	0.0335587	19.2	0.0803978	19.2	0.225096	19.2	0.269853	19.2	0.27779	19.2	0.322675	19.2	0.363344	19.2	0.412423	19.2	0.0828157	19.2	0.384844	19.2	0.371942	19.2	0.401308	19.2	0.34216	19.2	0.314206	19.2	0.232781	19.2	0.156154		191.657	1.14935	191.179	1.92445	191.657	2.74085	191.179	3.60201	191.657	4.13132	191.657	4.49213	191.179	4.78804	191.657	4.82082	191.657
19.3	0.0288704	19.3	0.0850861	19.3	0.225096	19.3	0.269853	19.3	0.282478	19.3	0.322675	19.3	0.356314	19.3	0.424142	19.3	0.0781274	19.3	0.384844	19.3	0.379754	19.3	0.408339	19.3	0.34919	19.3	0.31733	19.3	0.232781	19.3	0.159279		192.66	1.10805	192.18	1.85546	192.66	2.64236	192.18	3.47289	192.66	3.98287	192.66	4.33071	192.18	4.61641	192.66	4.64759	192.66
19.4	0.0218399	19.4	0.0819619	19.4	0.225096	19.4	0.269853	19.4	0.284821	19.4	0.3258	19.4	0.344595	19.4	0.424142	19.4	0.0710969	19.4	0.384844	19.4	0.382879	19.4	0.408339	19.4	0.352314	19.4	0.326707	19.4	0.232781	19.4	0.163967		193.663	1.06823	193.18	1.78895	193.663	2.54741	193.18	3.34841	193.663	3.83975	193.663	4.17509	193.18	4.45093	193.663	4.48059	193.663
19.5	0.0218399	19.5	0.0803978	19.5	0.225096	19.5	0.258135	19.5	0.27779	19.5	0.330488	19.5	0.344595	19.5	0.409299	19.5	0.0710969	19.5	0.384844	19.5	0.379754	19.5	0.39662	19.5	0.357003	19.5	0.333737	19.5	0.232781	19.5	0.163967		194.666	1.02985	194.18	1.72483	194.666	2.45588	194.18	3.22838	194.666	3.70177	194.666	4.02507	194.18	4.29138	194.666	4.31958	194.666
19.6	0.0335587	19.6	0.0819619	19.6	0.241503	19.6	0.262823	19.6	0.27779	19.6	0.322675	19.6	0.341471	19.6	0.404611	19.6	0.0632844	19.6	0.377031	19.6	0.37663	19.6	0.39662	19.6	0.34919	19.6	0.333737	19.6	0.235905	19.6	0.163967		195.669	0.992839	195.181	1.663	195.669	2.36763	195.181	3.11266	195.669	3.56875	195.669	3.88043	195.181	4.13756	195.669	4.16436	195.669
19.7	0.0335587	19.7	0.0772736	19.7	0.248533	19.7	0.269853	19.7	0.27779	19.7	0.319551	19.7	0.339907	19.7	0.41633	19.7	0.0710969	19.7	0.377031	19.7	0.371942	19.7	0.39662	19.7	0.34919	19.7	0.322019	19.7	0.240593	19.7	0.163967		196.672	0.957163	196.181	1.60339	196.672	2.28255	196.181	3.00108	196.672	3.44051	196.672	3.74099	196.181	3.98924	196.672	4.01472	196.672
19.8	0.0335587	19.8	0.0803978	19.8	0.236814	19.8	0.269853	19.8	0.266071	19.8	0.317987	19.8	0.344595	19.8	0.404611	19.8	0.0710969	19.8	0.377031	19.8	0.371942	19.8	0.39662	19.8	0.34919	19.8	0.322019	19.8	0.240593	19.8	0.160843		197.675	0.922768	197.182	1.54591	197.675	2.20053	197.182	2.8935	197.675	3.31688	197.675	3.60656	197.182	3.84625	197.675	3.87046	197.675
19.9	0.0382469	19.9	0.0968048	19.9	0.232126	19.9	0.269853	19.9	0.27779	19.9	0.319551	19.9	0.337565	19.9	0.404611	19.9	0.0710969	19.9	0.362188	19.9	0.367254	19.9	0.391932	19.9	0.34919	19.9	0.322019	19.9	0.240593	19.9	0.156154		198.678	0.88961	198.182	1.4905	198.678	2.12146	198.182	2.78978	198.678	3.1977	198.678	3.47697	198.182	3.70837	198.678	3.73138	198.678
20	0.0452774	20	0.0968048	20	0.225096	20	0.269853	20	0.27779	20	0.314863	20	0.339907	20	0.404611	20	0.0710969	20	0.360624	20	0.364911	20	0.389589	20	0.357003	20	0.322019	20	0.240593	20	0.159279		199.68	0.857643	199.183	1.43707	199.68	2.04522	199.183	2.68978	199.68	3.08279	199.68	3.35203	199.183	3.57544	199.68	3.5973	199.68
20.1	0.0484017	20.1	0.0936806	20.1	0.225096	20.1	0.269853	20.1	0.27779	20.1	0.317987	20.1	0.332876	20.1	0.396798	20.1	0.0781274	20.1	0.362188	20.1	0.367254	20.1	0.39662	20.1	0.357003	20.1	0.3103	20.1	0.237469	20.1	0.160843		200.683	0.826824	200.183	1.38556	200.683	1.97173	200.183	2.59337	200.683	2.97201	200.683	3.23157	200.183	3.44728	200.683	3.46803	200.683
20.2	0.0484017	20.2	0.0843041	20.2	0.232126	20.2	0.265165	20.2	0.27779	20.2	0.306268	20.2	0.328188	20.2	0.39211	20.2	0.0515657	20.2	0.355936	20.2	0.360223	20.2	0.387243	20.2	0.352314	20.2	0.308736	20.2	0.228092	20.2	0.15459		201.686	0.797114	201.183	1.33589	201.686	1.90088	201.183	2.5004	201.686	2.86522	201.686	3.11545	201.183	3.32371	201.686	3.34341	201.686
20.3	0.0296524	20.3	0.0655548	20.3	0.201658	20.3	0.246416	20.3	0.261383	20.3	0.287519	20.3	0.309439	20.3	0.373361	20.3	0.0281282	20.3	0.341875	20.3	0.348504	20.3	0.366152	20.3	0.330441	20.3	0.299363	20.3	0.209343	20.3	0.140529		202.689	0.76847	202.184	1.28801	202.689	1.83257	202.184	2.41078	202.689	2.76226	202.689	3.0035	202.184	3.20457	202.689	3.22327	202.689
20.4	0.0296524	20.4	0.0655548	20.4	0.201658	20.4	0.241728	20.4	0.254353	20.4	0.287519	20.4	0.301626	20.4	0.373361	20.4	0.0351587	20.4	0.341875	20.4	0.348504	20.4	0.373182	20.4	0.337471	20.4	0.301705	20.4	0.209343	20.4	0.145218		203.692	0.740856	203.184	1.24184	203.692	1.76672	203.184	2.32436	203.692	2.663	203.692	2.89557	203.184	3.0897	203.692	3.10745	203.692
20.5	0.0296524	20.5	0.0655548	20.5	0.201658	20.5	0.234697	20.5	0.254353	20.5	0.287519	20.5	0.301626	20.5	0.356954	20.5	0.0281282	20.5	0.327032	20.5	0.348504	20.5	0.360682	20.5	0.332783	20.5	0.294675	20.5	0.209343	20.5	0.152248		204.695	0.714234	204.185	1.19732	204.695	1.70324	204.185	2.24104	204.695	2.56731	204.695	2.79153	204.185	2.97895	204.695	2.99578	204.695
20.6	0.0218399	20.6	0.0608666	20.6	0.193846	20.6	0.226885	20.6	0.243416	20.6	0.284395	20.6	0.298502	20.6	0.342111	20.6	0.0203157	20.6	0.314531	20.6	0.340692	20.6	0.345839	20.6	0.31794	20.6	0.27905	20.6	0.201531	20.6	0.144436		205.698	0.688569	205.185	1.1544	205.698	1.64203	205.185	2.16071	205.698	2.47506	205.698	2.69122	205.185	2.87216	205.698	2.88813	205.698
20.7	0.0218399	20.7	0.0702431	20.7	0.193846	20.7	0.238603	20.7	0.238728	20.7	0.291425	20.7	0.296938	20.7	0.346799	20.7	0.0203157	20.7	0.314531	20.7	0.336004	20.7	0.342714	20.7	0.31794	20.7	0.27905	20.7	0.196842	20.7	0.144436		206.701	0.663826	206.185	1.11302	206.701	1.58303	206.185	2.08326	206.701	2.38612	206.701	2.59451	206.185	2.76921	206.701	2.78435	206.701
20.8	0.0218399	20.8	0.0655548	20.8	0.193846	20.8	0.238603	20.8	0.241852	20.8	0.286737	20.8	0.293814	20.8	0.35383	20.8	0.0203157	20.8	0.306719	20.8	0.328973	20.8	0.333338	20.8	0.31794	20.8	0.27905	20.8	0.189812	20.8	0.139747		207.704	0.639973	207.186	1.07313	207.704	1.52614	207.186	2.00858	207.704	2.30038	207.704	2.50128	207.186	2.66994	207.704	2.6843	207.704
20.9	0.0296524	20.9	0.0655548	20.9	0.193846	20.9	0.238603	20.9	0.243416	20.9	0.271894	20.9	0.293814	20.9	0.35383	20.9	0.0203157	20.9	0.306719	20.9	0.328973	20.9	0.314589	20.9	0.314816	20.9	0.27905	20.9	0.189812	20.9	0.132717		208.707	0.616976	208.186	1.03466	208.707	1.4713	208.186	1.93658	208.707	2.21772	208.707	2.4114	208.186	2.57424	208.707	2.58784	208.707
21	0.0296524	21	0.0655548	21	0.190721	21	0.238603	21	0.250446	21	0.26877	21	0.293814	21	0.356954	21	0.0203157	21	0.306719	21	0.328973	21	0.314589	21	0.31794	21	0.27905	21	0.189812	21	0.132717		209.71	0.594806	209.187	0.99757	209.71	1.41844	209.187	1.86716	209.71	2.13802	209.71	2.32475	209.187	2.48196	209.71	2.49485	209.71
21.1	0.0296524	21.1	0.0772736	21.1	0.186033	21.1	0.238603	21.1	0.250446	21.1	0.267206	21.1	0.298502	21.1	0.35383	21.1	0.00859694	21.1	0.306719	21.1	0.317254	21.1	0.314589	21.1	0.31794	21.1	0.283738	21.1	0.189812	21.1	0.132717		210.713	0.573432	210.187	0.961811	210.713	1.36747	210.187	1.80023	210.713	2.0612	210.713	2.24121	210.187	2.39299	210.713	2.4052	210.713
21.2	0.0179337	21.2	0.0608666	21.2	0.169626	21.2	0.226885	21.2	0.238728	21.2	0.260175	21.2	0.293814	21.2	0.342111	21.2	-0.00312181	21.2	0.298124	21.2	0.305536	21.2	0.314589	21.2	0.306221	21.2	0.267331	21.2	0.178093	21.2	0.120998		211.715	0.552826	211.188	0.927334	211.715	1.31833	211.188	1.7357	211.715	1.98713	211.715	2.16068	211.188	2.30722	211.715	2.31877	211.715
21.3	0.0343407	21.3	0.0702431	21.3	0.179003	21.3	0.243292	21.3	0.258259	21.3	0.276582	21.3	0.310221	21.3	0.358518	21.3	0.0132852	21.3	0.31922	21.3	0.321943	21.3	0.335684	21.3	0.322628	21.3	0.283738	21.3	0.1945	21.3	0.146		212.718	0.532961	212.188	0.894093	212.718	1.27095	212.188	1.67349	212.718	1.91573	212.718	2.08303	212.188	2.22451	212.718	2.23545	212.718
21.4	0.0413712	21.4	0.0772736	21.4	0.186033	21.4	0.250322	21.4	0.269978	21.4	0.271894	21.4	0.317251	21.4	0.365548	21.4	0.0171915	21.4	0.32625	21.4	0.328973	21.4	0.338026	21.4	0.332783	21.4	0.307176	21.4	0.201531	21.4	0.148342		213.721	0.51381	213.188	0.862044	213.721	1.22528	213.188	1.6135	213.721	1.84689	213.721	2.00818	213.188	2.14477	213.721	2.15512	213.721
21.5	0.0265282	21.5	0.0624306	21.5	0.166502	21.5	0.238603	21.5	0.258259	21.5	0.264864	21.5	0.305533	21.5	0.35383	21.5	0.00390868	21.5	0.314531	21.5	0.317254	21.5	0.326307	21.5	0.325753	21.5	0.293893	21.5	0.189812	21.5	0.136623		214.724	0.495347	214.189	0.831143	214.724	1.18126	214.189	1.55566	214.724	1.78052	214.724	1.93602	214.189	2.06789	214.724	2.07768	214.724
21.6	0.0218399	21.6	0.0655548	21.6	0.17119	21.6	0.246416	21.6	0.251228	21.6	0.283613	21.6	0.305533	21.6	0.35383	21.6	0.0171915	21.6	0.302813	21.6	0.31413	21.6	0.329432	21.6	0.325753	21.6	0.298581	21.6	0.198406	21.6	0.136623		215.727	0.477547	215.189	0.80135	215.727	1.13881	215.189	1.4999	215.727	1.71654	215.727	1.86645	215.189	1.99377	215.727	2.00302	215.727
21.7	0.0249642	21.7	0.0718033	21.7	0.181345	21.7	0.241728	21.7	0.261383	21.7	0.275018	21.7	0.308657	21.7	0.356954	21.7	0.0187517	21.7	0.317656	21.7	0.312566	21.7	0.337244	21.7	0.333565	21.7	0.301705	21.7	0.199967	21.7	0.131153		216.73	0.460387	216.19	0.772625	216.73	1.09789	216.19	1.44613	216.73	1.65486	216.73	1.79938	216.19	1.9223	216.73	1.93105	216.73
21.8	0.0327767	21.8	0.0811798	21.8	0.189157	21.8	0.246416	21.8	0.269196	21.8	0.291425	21.8	0.313345	21.8	0.366331	21.8	0.025004	21.8	0.322344	21.8	0.309442	21.8	0.341932	21.8	0.337471	21.8	0.311082	21.8	0.209343	21.8	0.140529		217.733	0.443844	217.19	0.74493	217.733	1.05844	217.19	1.39429	217.733	1.59539	217.733	1.73473	217.19	1.85339	217.733	1.86166	217.733
21.9	0.0343407	21.9	0.0827439	21.9	0.190721	21.9	0.24798	21.9	0.27076	21.9	0.288301	21.9	0.310221	21.9	0.370237	21.9	0.0171915	21.9	0.31922	21.9	0.306318	21.9	0.343496	21.9	0.337471	21.9	0.318112	21.9	0.206219	21.9	0.142093		218.736	0.427895	218.19	0.718227	218.736	1.0204	218.19	1.34431	218.736	1.53806	218.736	1.67239	218.19	1.78696	218.736	1.79476	218.736
22	0.0343407	22	0.0850861	22	0.186033	22	0.253446	22	0.266071	22	0.267206	22	0.305533	22	0.365548	22	0.0125032	22	0.302813	22	0.301629	22	0.345839	22	0.337471	22	0.3103	22	0.201531	22	0.144436		219.739	0.412519	219.191	0.692482	219.739	0.983735	219.191	1.29613	219.739	1.4828	219.739	1.6123	219.191	1.7229	219.739	1.73027	219.739
22.1	0.0413712	22.1	0.0850861	22.1	0.190721	22.1	0.258135	22.1	0.266071	22.1	0.276582	22.1	0.305533	22.1	0.349141	22.1	0.0125032	22.1	0.302813	22.1	0.304754	22.1	0.345839	22.1	0.337471	22.1	0.314988	22.1	0.189812	22.1	0.144436		220.742	0.397695	220.191	0.667659	220.742	0.948386	220.191	1.24967	220.742	1.42951	220.742	1.55436	220.191	1.66114	220.742	1.66809	220.742
22.2	0.0398071	22.2	0.0803978	22.2	0.193064	22.2	0.253446	22.2	0.266071	22.2	0.278925	22.2	0.300844	22.2	0.337423	22.2	0.00312667	22.2	0.298124	22.2	0.293035	22.2	0.34115	22.2	0.332783	22.2	0.31733	22.2	0.196842	22.2	0.142872		221.745	0.383405	221.192	0.643727	221.745	0.914307	221.192	1.20487	221.745	1.37815	221.745	1.49851	221.192	1.6016	221.745	1.60815	221.745
22.3	0.0374649	22.3	0.0764916	22.3	0.186033	22.3	0.246416	22.3	0.266071	22.3	0.267206	22.3	0.293814	22.3	0.330392	22.3	-0.0109343	22.3	0.291094	22.3	0.286004	22.3	0.33412	22.3	0.330441	22.3	0.3103	22.3	0.189812	22.3	0.140529		222.748	0.369628	222.192	0.620652	222.748	0.881452	222.192	1.16168	222.748	1.32862	222.748	1.44466	222.192	1.54419	222.748	1.55037	222.748
22.4	0.0343407	22.4	0.0780556	22.4	0.182909	22.4	0.24798	22.4	0.262947	22.4	0.261739	22.4	0.29069	22.4	0.319456	22.4	-0.0140585	22.4	0.284845	22.4	0.28288	22.4	0.319277	22.4	0.334347	22.4	0.295457	22.4	0.191376	22.4	0.137405		223.75	0.356345	223.193	0.598404	223.75	0.849778	223.193	1.12004	223.75	1.28088	223.75	1.39275	223.193	1.48883	223.75	1.49465	223.75
22.5	0.0343407	22.5	0.0702431	22.5	0.178221	22.5	0.250322	22.5	0.24654	22.5	0.259393	22.5	0.281313	22.5	0.314767	22.5	-0.0187468	22.5	0.278593	22.5	0.278192	22.5	0.314589	22.5	0.329659	22.5	0.290769	22.5	0.193718	22.5	0.124904		224.753	0.343541	224.193	0.576954	224.753	0.819242	224.193	1.07989	224.753	1.23485	224.753	1.3427	224.193	1.43547	224.753	1.44095	224.753
22.6	0.0335587	22.6	0.0686791	22.6	0.166502	22.6	0.245634	22.6	0.24654	22.6	0.252363	22.6	0.274283	22.6	0.311643	22.6	-0.0109343	22.6	0.283281	22.6	0.273504	22.6	0.3099	22.6	0.324971	22.6	0.290769	22.6	0.193718	22.6	0.129593		225.756	0.331196	225.193	0.556272	225.756	0.789804	225.193	1.04118	225.756	1.19048	225.756	1.29445	225.193	1.38401	225.756	1.38917	225.756
22.7	0.0335587	22.7	0.0733673	22.7	0.166502	22.7	0.238603	22.7	0.24654	22.7	0.260175	22.7	0.274283	22.7	0.306955	22.7	-0.0109343	22.7	0.280157	22.7	0.271161	22.7	0.30287	22.7	0.31794	22.7	0.290769	22.7	0.193718	22.7	0.136623		226.759	0.319295	226.194	0.536332	226.759	0.761423	226.194	1.00386	226.759	1.1477	226.759	1.24794	226.194	1.3344	226.759	1.33925	226.759
22.8	0.0335587	22.8	0.0780556	22.8	0.169626	22.8	0.238603	22.8	0.24654	22.8	0.257051	22.8	0.274283	22.8	0.310079	22.8	-0.0109343	22.8	0.275469	22.8	0.278192	22.8	0.307558	22.8	0.314816	22.8	0.290769	22.8	0.185124	22.8	0.136623		227.762	0.307821	227.194	0.517107	227.762	0.734063	227.194	0.967876	227.762	1.10646	227.762	1.20309	227.194	1.28657	227.762	1.29113	227.762
22.9	0.0335587	22.9	0.0803978	22.9	0.174314	22.9	0.238603	22.9	0.24654	22.9	0.252363	22.9	0.274283	22.9	0.314767	22.9	-0.0109343	22.9	0.275469	22.9	0.278192	22.9	0.314589	22.9	0.310128	22.9	0.290769	22.9	0.198406	22.9	0.136623		228.765	0.29676	228.195	0.498571	228.765	0.707685	228.195	0.933181	228.765	1.0667	228.765	1.15986	228.195	1.24045	228.765	1.24473	228.765
23	0.0335587	23	0.0780556	23	0.174314	23	0.238603	23	0.249664	23	0.247675	23	0.267252	23	0.314767	23	-0.0140585	23	0.267656	23	0.278192	23	0.306776	23	0.310128	23	0.302487	23	0.193718	23	0.136623		229.768	0.286096	229.195	0.480699	229.768	0.682255	229.195	0.899731	229.768	1.02837	229.768	1.11818	229.195	1.19598	229.768	1.2	229.768
23.1	0.0288704	23.1	0.0803978	23.1	0.181345	23.1	0.233915	23.1	0.249664	23.1	0.235956	23.1	0.269594	23.1	0.29836	23.1	-0.0312476	23.1	0.266092	23.1	0.268815	23.1	0.302088	23.1	0.313252	23.1	0.297799	23.1	0.18903	23.1	0.131935		230.771	0.275816	230.195	0.463468	230.771	0.657739	230.195	0.867479	230.771	0.991418	230.771	1.078	230.195	1.15311	230.771	1.15688	230.771
23.2	0.0218399	23.2	0.0686791	23.2	0.162596	23.2	0.22376	23.2	0.23951	23.2	0.228925	23.2	0.262564	23.2	0.296018	23.2	-0.0382781	23.2	0.26375	23.2	0.254754	23.2	0.295057	23.2	0.306221	23.2	0.290769	23.2	0.181999	23.2	0.124904		231.774	0.265905	231.196	0.446855	231.774	0.634104	231.196	0.836384	231.774	0.955793	231.774	1.03927	231.196	1.11178	231.774	1.11531	231.774
23.3	0.0218399	23.3	0.0616486	23.3	0.162596	23.3	0.222196	23.3	0.234821	23.3	0.245332	23.3	0.262564	23.3	0.303048	23.3	-0.0351538	23.3	0.25672	23.3	0.25163	23.3	0.295057	23.3	0.293721	23.3	0.27905	23.3	0.181999	23.3	0.132717		232.777	0.25635	232.196	0.430837	232.777	0.611318	232.196	0.806403	232.777	0.921448	232.777	1.00192	232.196	1.07193	232.777	1.07523	232.777
23.4	0.0265282	23.4	0.0632126	23.4	0.167284	23.4	0.231573	23.4	0.231697	23.4	0.257051	23.4	0.27194	23.4	0.310861	23.4	-0.0179648	23.4	0.268438	23.4	0.254754	23.4	0.299746	23.4	0.291378	23.4	0.283738	23.4	0.186688	23.4	0.129593		233.78	0.247138	233.197	0.415393	233.78	0.589351	233.197	0.777497	233.78	0.888336	233.78	0.965919	233.197	1.0335	233.78	1.0366	233.78
23.5	0.0335587	23.5	0.0772736	23.5	0.174314	23.5	0.226885	23.5	0.238728	23.5	0.271894	23.5	0.289126	23.5	0.32258	23.5	-0.0109343	23.5	0.287188	23.5	0.258661	23.5	0.306776	23.5	0.303097	23.5	0.290769	23.5	0.193718	23.5	0.139747		234.783	0.238258	234.197	0.400503	234.783	0.568174	234.197	0.749627	234.783	0.856415	234.783	0.93121	234.197	0.996456	234.783	0.999347	234.783
23.6	0.0288704	23.6	0.0757096	23.6	0.169626	23.6	0.219072	23.6	0.234039	23.6	0.262518	23.6	0.281313	23.6	0.310079	23.6	-0.0156226	23.6	0.270781	23.6	0.253972	23.6	0.302088	23.6	0.300751	23.6	0.28608	23.6	0.18903	23.6	0.139747		235.785	0.229696	235.198	0.386147	235.785	0.547757	235.198	0.722756	235.785	0.825641	235.785	0.897748	235.198	0.960737	235.785	0.963437	235.785
23.7	0.0296524	23.7	0.0616486	23.7	0.162596	23.7	0.207353	23.7	0.234821	23.7	0.264864	23.7	0.274283	23.7	0.303048	23.7	-0.0226531	23.7	0.26375	23.7	0.246942	23.7	0.295057	23.7	0.28669	23.7	0.274361	23.7	0.181999	23.7	0.129593		236.788	0.221442	236.198	0.372305	236.788	0.528074	236.198	0.696848	236.788	0.795973	236.788	0.865489	236.198	0.926299	236.788	0.928817	236.788
23.8	0.0296524	23.8	0.0616486	23.8	0.162596	23.8	0.219072	23.8	0.234821	23.8	0.271894	23.8	0.274283	23.8	0.296018	23.8	-0.0179648	23.8	0.266874	23.8	0.239911	23.8	0.295057	23.8	0.28669	23.8	0.272019	23.8	0.181999	23.8	0.124904		237.791	0.213485	237.198	0.35896	237.791	0.509098	237.198	0.671869	237.791	0.76737	237.791	0.834388	237.198	0.893095	237.791	0.895441	237.791
23.9	0.0296524	23.9	0.0616486	23.9	0.167284	23.9	0.214384	23.9	0.234821	23.9	0.271894	23.9	0.274283	23.9	0.303048	23.9	-0.0109343	23.9	0.271563	23.9	0.246942	23.9	0.295057	23.9	0.294503	23.9	0.27905	23.9	0.189812	23.9	0.124904		238.794	0.205814	238.199	0.346093	238.794	0.490805	238.199	0.647785	238.794	0.739796	238.794	0.804406	238.199	0.861081	238.794	0.863265	238.794
24	0.0296524	24	0.0616486	24	0.169626	24	0.207353	24	0.234821	24	0.260175	24	0.274283	24	0.303048	24	-0.0109343	24	0.276251	24	0.246942	24	0.295057	24	0.294503	24	0.274361	24	0.189812	24	0.124904		239.797	0.198418	239.199	0.333687	239.797	0.473168	239.199	0.624565	239.797	0.713212	239.797	0.7755	239.199	0.830215	239.797	0.832244	239.797
24.1	0.0296524	24.1	0.0733673	24.1	0.162596	24.1	0.204229	24.1	0.234821	24.1	0.260175	24.1	0.274283	24.1	0.286641	24.1	-0.0109343	24.1	0.283281	24.1	0.246942	24.1	0.283339	24.1	0.294503	24.1	0.272019	24.1	0.189812	24.1	0.124904				240.2	0.321725			240.2	0.602177					240.2	0.800455
24.2	0.0218399	24.2	0.0655548	24.2	0.154783	24.2	0.191728	24.2	0.222321	24.2	0.252363	24.2	0.254751	24.2	0.276487	24.2	-0.00702806	24.2	0.275469	24.2	0.239129	24.2	0.287245	24.2	0.283566	24.2	0.258736	24.2	0.177311	24.2	0.117092
24.3	0.0296524	24.3	0.0733673	24.3	0.162596	24.3	0.199541	24.3	0.227791	24.3	0.275018	24.3	0.262564	24.3	0.29133	24.3	0.000784442	24.3	0.283281	24.3	0.246942	24.3	0.283339	24.3	0.28669	24.3	0.259519	24.3	0.178093	24.3	0.124904
24.4	0.0413712	24.4	0.0733673	24.4	0.162596	24.4	0.199541	24.4	0.241852	24.4	0.264864	24.4	0.267252	24.4	0.29133	24.4	0.000784442	24.4	0.283281	24.4	0.246942	24.4	0.283339	24.4	0.28669	24.4	0.259519	24.4	0.178093	24.4	0.124904
24.5	0.0413712	24.5	0.0702431	24.5	0.162596	24.5	0.194853	24.5	0.223103	24.5	0.260175	24.5	0.274283	24.5	0.29133	24.5	0.000784442	24.5	0.283281	24.5	0.246942	24.5	0.283339	24.5	0.28669	24.5	0.259519	24.5	0.178093	24.5	0.132717
24.6	0.0413712	24.6	0.0655548	24.6	0.159471	24.6	0.187822	24.6	0.223103	24.6	0.260175	24.6	0.277407	24.6	0.294454	24.6	-0.00390382	24.6	0.283281	24.6	0.246942	24.6	0.27865	24.6	0.282002	24.6	0.256394	24.6	0.178093	24.6	0.132717
24.7	0.0335587	24.7	0.0655548	24.7	0.146971	24.7	0.187822	24.7	0.227009	24.7	0.252363	24.7	0.274283	24.7	0.283517	24.7	-0.0187468	24.7	0.275469	24.7	0.239129	24.7	0.263807	24.7	0.267159	24.7	0.243894	24.7	0.170281	24.7	0.124904
24.8	0.0304344	24.8	0.0624306	24.8	0.143846	24.8	0.18001	24.8	0.223885	24.8	0.249239	24.8	0.268034	24.8	0.280393	24.8	-0.021871	24.8	0.272345	24.8	0.236005	24.8	0.260683	24.8	0.272629	24.8	0.248582	24.8	0.167156	24.8	0.12178
24.9	0.0288704	24.9	0.0561783	24.9	0.142282	24.9	0.171415	24.9	0.210602	24.9	0.247675	24.9	0.261782	24.9	0.275705	24.9	-0.0234351	24.9	0.270781	24.9	0.234441	24.9	0.255995	24.9	0.266377	24.9	0.242329	24.9	0.162468	24.9	0.120216
25	0.0405892	25	0.0624306	25	0.158689	25	0.184698	25	0.223885	25	0.252363	25	0.26647	25	0.275705	25	-0.0187468	25	0.275469	25	0.239129	25	0.255995	25	0.254658	25	0.239987	25	0.174187	25	0.120216
25.1	0.0335587	25.1	0.0577423	25.1	0.154001	25.1	0.18001	25.1	0.219196	25.1	0.252363	25.1	0.26647	25.1	0.275705	25.1	-0.0187468	25.1	0.267656	25.1	0.239129	25.1	0.263025	25.1	0.259346	25.1	0.239987	25.1	0.174187	25.1	0.113186
25.2	0.0335587	25.2	0.0577423	25.2	0.146971	25.2	0.18001	25.2	0.219196	25.2	0.252363	25.2	0.26647	25.2	0.275705	25.2	-0.0187468	25.2	0.267656	25.2	0.239129	25.2	0.255995	25.2	0.254658	25.2	0.239987	25.2	0.169499	25.2	0.113186
25.3	0.0351227	25.3	0.0624306	25.3	0.151659	25.3	0.18001	25.3	0.219196	25.3	0.257051	25.3	0.263346	25.3	0.283517	25.3	-0.0023398	25.3	0.272345	25.3	0.243818	25.3	0.260683	25.3	0.249192	25.3	0.241551	25.3	0.155438	25.3	0.129593
[truncated: 2,159 more rows]
[truncated: 15 more columns]

## Sheet: Fig1e
Data																																	Fit
7.8125		15.625		31.25		62.5		125		250		500		1000		1000		500		250		125		62.5		31.25		15.625		7.8125			7.8125		15.625		31.25		62.5		125		250		500		1000		1000
[truncated: 3,581 more rows]
[truncated: 15 more columns]

## Sheet: Fig1f
Data																																	Fit
[truncated: 3,002 more rows]
[truncated: 15 more columns]

[truncated: 39 more sheets: Fig1g, Fig2a, Fig2b, Fig2c, Fig2d, Fig2e, Fig2f, Fig2g, SFig1a, SFig1b, SFig1c, SFig2a, SFig2b, SFig2c, SFig2d, SFig2e, SFig3a, SFig3c, SFig3d, SFig3f …]
